# Supplementary material for: ViralFlow v1.0—a computational workflow for streamlining viral genomic surveillance
Source: NAR Genom Bioinform. 2024 May 25;6(2):lqae056. doi: 10.1093/nargab/lqae056 (PMC11127631; doi:10.1093/nargab/lqae056)
Supplement: lqae056_Supplemental_Files [file lqae056_supplemental_files.zip]

Archive with 7 entries (7 files):
- gisaid_info and Supplementary file 1-4.zip
- Supplementary figures.pdf
- Supplementary table 1.pdf
- Supplementary table 2.xlsx
- Supplementary table 3.tsv
- Supplementary table 4.tsv
- Supplementary table 5.xlsx
