# Supplementary material for: ViralFlow v1.0—a computational workflow for streamlining viral genomic surveillance
Source: NAR Genom Bioinform. 2024 May 25;6(2):lqae056. doi: 10.1093/nargab/lqae056 (PMC11127631; doi:10.1093/nargab/lqae056)
Supplement: lqae056_Supplemental_Files [file lqae056_supplemental_files.zip › Supplementary table 2.xlsx]

## Sheet: Planilha1
Parameter	Viralflow 0.0.6	Viralflow 1.0.0
Reference	NC_045512.2	NC_045512.2
Amplicon primers	fasta file	bed file
Read minimum length	75	75
Minimum depth for base definition	5	5
Minimum depth for intrahost base definition	100	100
Number of threads	96	96
Number of threads for sample	1	1
Minimum mapping quality for base definition	30	30
Minimum base quality for base definition	30	30
