# Supplementary material for: ViralFlow v1.0—a computational workflow for streamlining viral genomic surveillance
Source: NAR Genom Bioinform. 2024 May 25;6(2):lqae056. doi: 10.1093/nargab/lqae056 (PMC11127631; doi:10.1093/nargab/lqae056)
Supplement: lqae056_Supplemental_Files [file lqae056_supplemental_files.zip › Supplementary table 3.tsv]

task_id	hash	native_id	name	status	exit	submit	duration	realtime	X.cpu	peak_rss	peak_vmem	rchar	wchar	virus
36	1b/48b457	2624766	runFastp (34)	COMPLETED	0	2023-12-04 11:53:13.097	9.4s	6.6s	112.1%	683.8 MB	910.2 MB	45.5 MB	6.4 MB	SARS-CoV-2
8	09/d74190	2624858	runFastp (6)	COMPLETED	0	2023-12-04 11:53:13.154	11.3s	8.3s	115.5%	709.8 MB	949.7 MB	60 MB	10.1 MB	SARS-CoV-2
10	3c/15efce	2624927	runFastp (8)	COMPLETED	0	2023-12-04 11:53:13.173	12.2s	9.4s	116.4%	709 MB	1001.4 MB	73 MB	11.1 MB	SARS-CoV-2
34	42/7b4c81	2624891	runFastp (32)	COMPLETED	0	2023-12-04 11:53:13.163	12.8s	9.8s	118.3%	725.4 MB	994.8 MB	75.2 MB	12 MB	SARS-CoV-2
25	b8/4efdcc	2624823	runFastp (24)	COMPLETED	0	2023-12-04 11:53:13.145	13.2s	10.3s	120.7%	717.6 MB	989.2 MB	81.7 MB	14.8 MB	SARS-CoV-2
75	93/f0f292	2624795	runFastp (73)	COMPLETED	0	2023-12-04 11:53:13.136	15.2s	12.3s	119.1%	722 MB	968.5 MB	86.6 MB	15.6 MB	SARS-CoV-2
57	e9/f5a7d8	2629304	runFastp (55)	COMPLETED	0	2023-12-04 11:53:24.426	7s	5.4s	112.0%	671.2 MB	966.2 MB	37.6 MB	5.9 MB	SARS-CoV-2
12	46/7865af	2628502	runFastp (10)	COMPLETED	0	2023-12-04 11:53:22.523	10.2s	8.8s	114.3%	711 MB	1 GB	58.3 MB	8.4 MB	SARS-CoV-2
98	c0/49649b	2630024	runFastp (96)	COMPLETED	0	2023-12-04 11:53:25.938	7.9s	5.8s	110.2%	659.8 MB	900.1 MB	35.7 MB	5.7 MB	SARS-CoV-2
67	21/c14a80	2629639	runFastp (65)	COMPLETED	0	2023-12-04 11:53:25.388	11.6s	10s	117.5%	740 MB	1008.9 MB	70.2 MB	13.1 MB	SARS-CoV-2
46	e8/bc59be	2630268	runFastp (44)	COMPLETED	0	2023-12-04 11:53:26.349	10.9s	9.1s	117.4%	702.5 MB	983.4 MB	69.2 MB	12.1 MB	SARS-CoV-2
77	98/1c6495	2631101	runFastp (75)	COMPLETED	0	2023-12-04 11:53:28.342	11s	9.6s	118.0%	682 MB	983.7 MB	70.3 MB	13.1 MB	SARS-CoV-2
19	60/6d6851	2632272	runFastp (22)	COMPLETED	0	2023-12-04 11:53:31.421	11.2s	9.9s	114.2%	719.3 MB	929.6 MB	66 MB	11.3 MB	SARS-CoV-2
58	6f/0dd9f6	2632894	runFastp (56)	COMPLETED	0	2023-12-04 11:53:32.773	10.4s	8.2s	116.5%	679.6 MB	978.1 MB	59 MB	10.8 MB	SARS-CoV-2
81	b9/970205	2635600	runFastp (79)	COMPLETED	0	2023-12-04 11:53:39.319	5.9s	4.5s	113.9%	647.9 MB	883.1 MB	34.4 MB	5.8 MB	SARS-CoV-2
41	ce/884d3b	2634632	runFastp (39)	COMPLETED	0	2023-12-04 11:53:37.289	9.7s	7.9s	116.3%	692.9 MB	976.5 MB	58.7 MB	8.9 MB	SARS-CoV-2
61	7f/d05e85	2633354	runFastp (59)	COMPLETED	0	2023-12-04 11:53:33.812	13.4s	11.1s	114.8%	728.1 MB	998 MB	74 MB	12.3 MB	SARS-CoV-2
66	63/99d71a	2634586	runFastp (64)	COMPLETED	0	2023-12-04 11:53:37.037	11.5s	9.5s	115.0%	717.8 MB	1018.5 MB	61.6 MB	10.2 MB	SARS-CoV-2
47	3e/81a4a0	2637130	runFastp (45)	COMPLETED	0	2023-12-04 11:53:43.205	7.9s	6.4s	112.0%	701.2 MB	927.9 MB	43.5 MB	6.6 MB	SARS-CoV-2
15	15/ffccc0	2638000	runFastp (13)	COMPLETED	0	2023-12-04 11:53:45.249	7.7s	6.2s	118.1%	643.9 MB	964.3 MB	46.8 MB	7.9 MB	SARS-CoV-2
17	97/a3647c	2636829	runFastp (15)	COMPLETED	0	2023-12-04 11:53:42.650	11.2s	9.6s	117.7%	731.7 MB	1002.9 MB	68.7 MB	11.9 MB	SARS-CoV-2
44	1c/9afc56	2638884	runFastp (42)	COMPLETED	0	2023-12-04 11:53:47.248	11.9s	9.9s	117.4%	726.1 MB	993.5 MB	73.5 MB	13.4 MB	SARS-CoV-2
83	fc/e4a756	2641292	runFastp (81)	COMPLETED	0	2023-12-04 11:53:52.925	6.5s	5s	116.0%	635.2 MB	952.2 MB	36.2 MB	7.5 MB	SARS-CoV-2
11	34/811ceb	2639406	runFastp (9)	COMPLETED	0	2023-12-04 11:53:48.509	12.3s	10.8s	114.0%	747.8 MB	1017.2 MB	73.9 MB	10.2 MB	SARS-CoV-2
45	3c/42065e	2638709	runFastp (43)	COMPLETED	0	2023-12-04 11:53:46.981	14.6s	12.6s	119.3%	548.5 MB	576.5 MB	90.3 MB	16.4 MB	SARS-CoV-2
59	06/bc5c6d	2640560	runFastp (57)	COMPLETED	0	2023-12-04 11:53:51.079	12s	10.5s	118.2%	720 MB	1006.4 MB	74.7 MB	13.6 MB	SARS-CoV-2
30	32/2a81aa	2641708	runFastp (28)	COMPLETED	0	2023-12-04 11:53:53.850	12.7s	11.1s	112.5%	737.9 MB	943.3 MB	75 MB	12.2 MB	SARS-CoV-2
87	fe/dc445b	2643934	runFastp (85)	COMPLETED	0	2023-12-04 11:53:59.470	7.8s	5.9s	112.5%	652.2 MB	897.7 MB	41.5 MB	5.9 MB	SARS-CoV-2
89	a4/bba9fe	2644390	runFastp (87)	COMPLETED	0	2023-12-04 11:54:00.771	6.7s	5s	116.4%	626 MB	950.3 MB	36.6 MB	7 MB	SARS-CoV-2
3	d1/af7ce6	2643572	runFastp (1)	COMPLETED	0	2023-12-04 11:53:59.125	10.1s	8.2s	114.8%	687.4 MB	986.8 MB	55.7 MB	10.3 MB	SARS-CoV-2
85	60/d7b9c6	2644798	runFastp (83)	COMPLETED	0	2023-12-04 11:54:01.587	10.7s	9.2s	114.5%	717.9 MB	947.8 MB	62.6 MB	10 MB	SARS-CoV-2
51	8d/0f1fbf	2647056	runFastp (49)	COMPLETED	0	2023-12-04 11:54:07.439	6.6s	4.6s	114.6%	655.3 MB	957.4 MB	35.8 MB	5.6 MB	SARS-CoV-2
9	44/587890	2646806	runFastp (7)	COMPLETED	0	2023-12-04 11:54:06.598	11.4s	9s	117.7%	707.5 MB	983.1 MB	65.8 MB	12.1 MB	SARS-CoV-2
49	a3/da43af	2647962	runFastp (47)	COMPLETED	0	2023-12-04 11:54:09.215	8.8s	7.3s	115.2%	656.1 MB	907.7 MB	52.7 MB	8.9 MB	SARS-CoV-2
90	80/6eedbe	2645466	runFastp (88)	COMPLETED	0	2023-12-04 11:54:03.057	15.7s	14.2s	115.5%	208.7 MB	212.3 MB	92.9 MB	15.4 MB	SARS-CoV-2
16	a3/bbf59b	2649843	runFastp (18)	COMPLETED	0	2023-12-04 11:54:14.091	6.1s	4.7s	118.6%	649.4 MB	951.8 MB	31.8 MB	6.1 MB	SARS-CoV-2
53	64/5ad7ee	2647013	runFastp (51)	COMPLETED	0	2023-12-04 11:54:07.307	13s	11.1s	118.6%	741.6 MB	1001.3 MB	85.3 MB	12.8 MB	SARS-CoV-2
39	83/35c137	2649116	runFastp (37)	COMPLETED	0	2023-12-04 11:54:12.311	9.1s	7.6s	118.2%	677.6 MB	958.9 MB	52.9 MB	10.1 MB	SARS-CoV-2
26	36/bd5e07	2651616	runFastp (21)	COMPLETED	0	2023-12-04 11:54:18.774	7.2s	5.7s	116.3%	665.8 MB	959.4 MB	41.7 MB	7.7 MB	SARS-CoV-2
52	c9/c06b05	2651130	runFastp (50)	COMPLETED	0	2023-12-04 11:54:18.008	11.2s	9.4s	117.3%	691.1 MB	981.9 MB	71 MB	13 MB	SARS-CoV-2
14	56/4da564	2652353	runFastp (12)	COMPLETED	0	2023-12-04 11:54:20.244	9.1s	7.3s	115.5%	663.6 MB	978.4 MB	52.9 MB	9.3 MB	SARS-CoV-2
37	89/bcb2ee	2651155	runFastp (35)	COMPLETED	0	2023-12-04 11:54:18.033	13.1s	11.4s	118.5%	758.1 MB	1018 MB	75.5 MB	13.7 MB	SARS-CoV-2
35	f5/cce52b	2652393	runFastp (33)	COMPLETED	0	2023-12-04 11:54:20.304	11.2s	9.4s	118.0%	708.6 MB	936.5 MB	73 MB	11.6 MB	SARS-CoV-2
40	75/bfe251	2652943	runFastp (38)	COMPLETED	0	2023-12-04 11:54:21.382	10.2s	8.7s	119.7%	730.6 MB	1004 MB	62.5 MB	11.5 MB	SARS-CoV-2
23	53/bfbdd2	2654697	runFastp (16)	COMPLETED	0	2023-12-04 11:54:26.006	9.4s	7.9s	118.2%	694.3 MB	978 MB	58 MB	11 MB	SARS-CoV-2
65	68/3cba7f	2656889	runFastp (63)	COMPLETED	0	2023-12-04 11:54:31.461	5.5s	3.6s	113.5%	632.4 MB	1011 MB	26 MB	4.2 MB	SARS-CoV-2
79	96/684c18	2655917	runFastp (77)	COMPLETED	0	2023-12-04 11:54:29.377	10s	8.2s	117.8%	666.4 MB	901.4 MB	60.9 MB	11 MB	SARS-CoV-2
70	a7/0e248f	2655824	runFastp (68)	COMPLETED	0	2023-12-04 11:54:29.172	12s	10.1s	118.4%	736.1 MB	935.6 MB	71.1 MB	12.3 MB	SARS-CoV-2
63	05/b6d7fe	2657070	runFastp (61)	COMPLETED	0	2023-12-04 11:54:31.546	10.2s	8.2s	118.9%	667.8 MB	962.6 MB	62.4 MB	10.4 MB	SARS-CoV-2
95	45/5d9db8	2658650	runFastp (93)	COMPLETED	0	2023-12-04 11:54:35.415	6.4s	4.9s	112.1%	644.7 MB	963.1 MB	29 MB	5.4 MB	SARS-CoV-2
91	59/fa3a12	2656788	runFastp (89)	COMPLETED	0	2023-12-04 11:54:31.156	12.7s	10.8s	119.1%	755.4 MB	1017.1 MB	74.9 MB	13.4 MB	SARS-CoV-2
32	f4/ddebc6	2660219	runFastp (30)	COMPLETED	0	2023-12-04 11:54:39.422	8.7s	7.1s	118.4%	653.2 MB	956.4 MB	53.7 MB	9.7 MB	SARS-CoV-2
78	d8/71c05a	2660907	runFastp (76)	COMPLETED	0	2023-12-04 11:54:41.150	7s	5.4s	114.2%	669.9 MB	899.6 MB	36.6 MB	7 MB	SARS-CoV-2
31	45/d5f7bb	2661217	runFastp (29)	COMPLETED	0	2023-12-04 11:54:41.742	7.8s	6s	117.9%	639.6 MB	880.5 MB	43.8 MB	8.2 MB	SARS-CoV-2
93	a6/c39dcf	2659214	runFastp (91)	COMPLETED	0	2023-12-04 11:54:37.007	13.1s	11.7s	119.6%	738.6 MB	1018.8 MB	83.1 MB	14.6 MB	SARS-CoV-2
42	e9/d8ab15	2661290	runFastp (40)	COMPLETED	0	2023-12-04 11:54:41.820	10.7s	8.9s	120.3%	692.3 MB	976.1 MB	63.8 MB	11.2 MB	SARS-CoV-2
6	20/9a78fb	2662284	runFastp (4)	COMPLETED	0	2023-12-04 11:54:43.901	10.4s	8.9s	119.4%	715.2 MB	990.2 MB	68 MB	11.9 MB	SARS-CoV-2
97	1c/3e18d3	2663791	runFastp (95)	COMPLETED	0	2023-12-04 11:54:48.082	8.2s	6.5s	114.9%	691.1 MB	913.8 MB	42.5 MB	7.9 MB	SARS-CoV-2
71	42/1e1553	2664488	runFastp (69)	COMPLETED	0	2023-12-04 11:54:49.583	7.1s	5.5s	112.6%	664.6 MB	959.3 MB	39.5 MB	6.3 MB	SARS-CoV-2
1	8b/391fb8	2667465	processInputs:prepareDatabase	COMPLETED	0	2023-12-04 11:54:56.332	2.6s	7ms	158.7%	0	0	53.3 KB	390 B	SARS-CoV-2
4	fa/a0c09d	2664893	runFastp (2)	COMPLETED	0	2023-12-04 11:54:50.163	10.2s	8.6s	118.5%	713.5 MB	988.9 MB	62.8 MB	11.6 MB	SARS-CoV-2
92	46/25b7bd	2663829	runFastp (90)	COMPLETED	0	2023-12-04 11:54:48.174	12.6s	10.9s	114.2%	761.5 MB	1 GB	73.3 MB	10.6 MB	SARS-CoV-2
74	2a/6e159a	2665780	runFastp (72)	COMPLETED	0	2023-12-04 11:54:52.515	13.7s	12.3s	118.8%	695 MB	944.9 MB	92.3 MB	16.3 MB	SARS-CoV-2
68	f4/778b66	2666626	runFastp (66)	COMPLETED	0	2023-12-04 11:54:54.286	12.2s	10.5s	115.4%	730.3 MB	956.9 MB	71.3 MB	12 MB	SARS-CoV-2
80	7d/35fb64	2668515	runFastp (78)	COMPLETED	0	2023-12-04 11:54:58.931	7.7s	6.2s	116.6%	643.3 MB	960.9 MB	45 MB	8.4 MB	SARS-CoV-2
29	1e/39833a	2667568	runFastp (27)	COMPLETED	0	2023-12-04 11:54:56.663	12.6s	11.1s	116.7%	745.8 MB	1004 MB	81.7 MB	11.3 MB	SARS-CoV-2
50	2f/effd5d	2669490	runFastp (48)	COMPLETED	0	2023-12-04 11:55:00.770	9.2s	7.4s	115.4%	638.3 MB	893.6 MB	55.8 MB	9.2 MB	SARS-CoV-2
21	e6/9c5af4	2669298	runFastp (17)	COMPLETED	0	2023-12-04 11:55:00.400	10.5s	8.6s	120.4%	694.9 MB	964.1 MB	65 MB	11.8 MB	SARS-CoV-2
72	5e/24c790	2671506	runFastp (70)	COMPLETED	0	2023-12-04 11:55:06.595	6.9s	5s	113.3%	622 MB	946.3 MB	36.9 MB	5.8 MB	SARS-CoV-2
64	e4/787318	2671443	runFastp (62)	COMPLETED	0	2023-12-04 11:55:06.476	9s	7s	120.7%	740.2 MB	1 GB	64 MB	10.4 MB	SARS-CoV-2
73	de/f11d9a	2673551	runFastp (71)	COMPLETED	0	2023-12-04 11:55:10.869	6.5s	5s	115.7%	632.1 MB	946.3 MB	36.4 MB	6.3 MB	SARS-CoV-2
55	29/ce557a	2672634	runFastp (53)	COMPLETED	0	2023-12-04 11:55:09.240	8.9s	7.3s	116.8%	675.4 MB	988.4 MB	55.5 MB	9.3 MB	SARS-CoV-2
5	e4/864c25	2671320	runFastp (3)	COMPLETED	0	2023-12-04 11:55:06.239	12s	9.6s	120.6%	707.2 MB	976 MB	70.8 MB	13.2 MB	SARS-CoV-2
62	57/76b4c8	2673041	runFastp (60)	COMPLETED	0	2023-12-04 11:55:10.021	10.5s	8.8s	118.9%	725.8 MB	936.1 MB	66.1 MB	12.2 MB	SARS-CoV-2
18	13/475f2c	2674490	runFastp (23)	COMPLETED	0	2023-12-04 11:55:13.463	8.4s	7s	114.9%	660.9 MB	959.5 MB	48.6 MB	7.9 MB	SARS-CoV-2
48	82/2c03f0	2675324	runFastp (46)	COMPLETED	0	2023-12-04 11:55:15.459	10.2s	8.8s	116.8%	708.6 MB	983.8 MB	63.8 MB	11.9 MB	SARS-CoV-2
43	04/7464f9	2676115	runFastp (41)	COMPLETED	0	2023-12-04 11:55:17.370	11.5s	9.9s	116.2%	734.3 MB	1005.8 MB	71.1 MB	11.4 MB	SARS-CoV-2
33	35/a20073	2676573	runFastp (31)	COMPLETED	0	2023-12-04 11:55:18.259	10.7s	9s	115.4%	725.4 MB	929 MB	68.5 MB	10.4 MB	SARS-CoV-2
69	38/aae14c	2676537	runFastp (67)	COMPLETED	0	2023-12-04 11:55:18.177	11.7s	9.9s	112.4%	744.4 MB	959.9 MB	59.4 MB	8.7 MB	SARS-CoV-2
82	59/955cbb	2678224	runFastp (80)	COMPLETED	0	2023-12-04 11:55:21.849	9s	7.5s	117.2%	675 MB	994.2 MB	52.1 MB	9.1 MB	SARS-CoV-2
84	b0/6a5011	2677602	runFastp (82)	COMPLETED	0	2023-12-04 11:55:20.493	12.1s	10.6s	115.1%	739.8 MB	946.2 MB	75 MB	11.2 MB	SARS-CoV-2
94	fe/90b6e1	2681931	runFastp (92)	COMPLETED	0	2023-12-04 11:55:30.845	1.9s	365ms	86.1%	30.3 MB	141.2 MB	62.3 KB	408 KB	SARS-CoV-2
182	fa/58fd30	2682729	runFastp (180)	COMPLETED	0	2023-12-04 11:55:32.559	3.7s	1.9s	104.6%	33.9 MB	37.3 MB	11.3 MB	2.4 MB	SARS-CoV-2
38	c3/784cee	2679601	runFastp (36)	COMPLETED	0	2023-12-04 11:55:25.666	11.1s	9.5s	116.3%	711.8 MB	1004.8 MB	65.8 MB	10.8 MB	SARS-CoV-2
56	af/3c57a4	2680822	runFastp (54)	COMPLETED	0	2023-12-04 11:55:28.964	9.7s	7.9s	120.3%	697.2 MB	976.6 MB	60.1 MB	11.3 MB	SARS-CoV-2
96	27/ec7c0e	2682829	runFastp (94)	COMPLETED	0	2023-12-04 11:55:32.731	6.4s	4.7s	110.8%	657.6 MB	965.6 MB	26.9 MB	5 MB	SARS-CoV-2
60	8e/49a7d0	2680784	runFastp (58)	COMPLETED	0	2023-12-04 11:55:28.849	11.6s	9.6s	115.5%	700.7 MB	1005.8 MB	68.2 MB	10.2 MB	SARS-CoV-2
54	7a/df3cf8	2681374	runFastp (52)	COMPLETED	0	2023-12-04 11:55:29.880	12.5s	10.9s	118.7%	739.9 MB	1 GB	79.3 MB	14.9 MB	SARS-CoV-2
24	1c/6a3ebb	2684180	runFastp (19)	COMPLETED	0	2023-12-04 11:55:36.276	10.5s	8.9s	117.9%	713.7 MB	925.6 MB	66.5 MB	11.8 MB	SARS-CoV-2
13	c6/03b607	2684514	runFastp (11)	COMPLETED	0	2023-12-04 11:55:36.740	12.4s	10.7s	116.6%	711.4 MB	947.2 MB	72.1 MB	12.9 MB	SARS-CoV-2
99	54/a8deb6	2686161	runFastp (97)	COMPLETED	0	2023-12-04 11:55:40.412	9.4s	7.9s	114.9%	695 MB	911.5 MB	50.8 MB	9.3 MB	SARS-CoV-2
100	8b/72d333	2687050	runFastp (98)	COMPLETED	0	2023-12-04 11:55:42.417	7.8s	6.3s	118.3%	643.6 MB	962.4 MB	44.5 MB	8.5 MB	SARS-CoV-2
27	c4/257063	2685650	runFastp (25)	COMPLETED	0	2023-12-04 11:55:39.150	12.1s	10.2s	118.0%	746.2 MB	1014.4 MB	71.3 MB	13.1 MB	SARS-CoV-2
76	00/91c74f	2685293	runFastp (74)	COMPLETED	0	2023-12-04 11:55:38.718	13.3s	11.6s	117.0%	733 MB	1012.6 MB	81.9 MB	11.2 MB	SARS-CoV-2
101	2a/1abecf	2688540	runFastp (99)	COMPLETED	0	2023-12-04 11:55:46.788	6.9s	5.4s	108.0%	667.7 MB	1 GB	28.8 MB	4.6 MB	SARS-CoV-2
103	fc/860305	2689909	runFastp (101)	COMPLETED	0	2023-12-04 11:55:49.847	4.7s	2.6s	110.4%	597.7 MB	923.7 MB	15.3 MB	3.2 MB	SARS-CoV-2
102	ba/f49108	2689603	runFastp (100)	COMPLETED	0	2023-12-04 11:55:49.195	8.7s	7s	114.9%	690 MB	989.3 MB	42.5 MB	7.7 MB	SARS-CoV-2
104	fe/46ee3c	2690116	runFastp (102)	COMPLETED	0	2023-12-04 11:55:50.212	7.7s	5.8s	113.8%	670.1 MB	971.2 MB	35.1 MB	6.6 MB	SARS-CoV-2
106	b2/51ea35	2691055	runFastp (104)	COMPLETED	0	2023-12-04 11:55:52.051	6.3s	4.7s	114.0%	638.9 MB	944.9 MB	31.6 MB	6.2 MB	SARS-CoV-2
105	a1/4fff2d	2690553	runFastp (103)	COMPLETED	0	2023-12-04 11:55:51.232	7.5s	5.7s	114.0%	668.5 MB	963.7 MB	37.2 MB	6.6 MB	SARS-CoV-2
107	56/855330	2691734	runFastp (105)	COMPLETED	0	2023-12-04 11:55:53.726	7.7s	6.1s	108.3%	591 MB	636.8 MB	32.7 MB	5.8 MB	SARS-CoV-2
108	b0/d9b274	2692198	runFastp (106)	COMPLETED	0	2023-12-04 11:55:54.538	7.3s	5.9s	113.8%	663.3 MB	967.6 MB	36.6 MB	6.7 MB	SARS-CoV-2
109	60/215f7b	2693454	runFastp (107)	COMPLETED	0	2023-12-04 11:55:57.907	6.3s	4.4s	114.0%	644.5 MB	942.6 MB	27.4 MB	5.3 MB	SARS-CoV-2
110	ce/ff7760	2693436	runFastp (108)	COMPLETED	0	2023-12-04 11:55:57.892	6.5s	4.8s	111.0%	645.8 MB	895.4 MB	29.9 MB	5.2 MB	SARS-CoV-2
2	ec/4f9246	2696437	checkSnpEffDB	COMPLETED	0	2023-12-04 11:56:04.174	625ms	250ms	44.2%	8.2 MB	12.9 MB	12.2 MB	424 B	SARS-CoV-2
111	b7/4fefb1	2693966	runFastp (109)	COMPLETED	0	2023-12-04 11:55:58.335	6.6s	4.5s	111.5%	667.8 MB	968.1 MB	26.6 MB	4.8 MB	SARS-CoV-2
112	0a/8ada42	2694158	runFastp (110)	COMPLETED	0	2023-12-04 11:55:58.692	7.8s	6s	118.0%	654.9 MB	960.2 MB	38.9 MB	7.5 MB	SARS-CoV-2
113	71/c8e09b	2695250	runFastp (111)	COMPLETED	0	2023-12-04 11:56:01.419	6.9s	5.2s	109.0%	111 MB	227.9 MB	28.6 MB	4.5 MB	SARS-CoV-2
115	a3/9dd26a	2695549	runFastp (113)	COMPLETED	0	2023-12-04 11:56:01.887	7.3s	5.4s	112.1%	657.8 MB	889 MB	32.3 MB	6.1 MB	SARS-CoV-2
114	48/de55bd	2696516	runFastp (112)	COMPLETED	0	2023-12-04 11:56:04.413	6.6s	4.9s	111.0%	644.4 MB	899.2 MB	29 MB	5.3 MB	SARS-CoV-2
22	5e/7f2983	2696963	runFastp (20)	COMPLETED	0	2023-12-04 11:56:04.937	6.4s	4.6s	111.1%	648.8 MB	950.6 MB	30.4 MB	4.8 MB	SARS-CoV-2
116	05/0b59ef	2696923	runFastp (114)	COMPLETED	0	2023-12-04 11:56:04.805	6.6s	4.8s	114.7%	638.6 MB	886.4 MB	31.1 MB	6.1 MB	SARS-CoV-2
208	4b/c26e71	2698504	runFastp (206)	COMPLETED	0	2023-12-04 11:56:08.309	5.2s	3.6s	113.7%	627.5 MB	874.1 MB	21.9 MB	4.5 MB	SARS-CoV-2
117	84/e0ecc8	2700011	runFastp (115)	COMPLETED	0	2023-12-04 11:56:11.322	5.8s	3.9s	111.4%	519.3 MB	548 MB	24.1 MB	4.6 MB	SARS-CoV-2
28	64/f62ea5	2697748	runFastp (26)	COMPLETED	0	2023-12-04 11:56:06.474	11s	9.5s	118.5%	687.3 MB	988 MB	68.7 MB	12.6 MB	SARS-CoV-2
7	18/8f2f8b	2698966	runFastp (5)	COMPLETED	0	2023-12-04 11:56:09.186	10.3s	8.7s	119.9%	690.2 MB	901 MB	63.7 MB	11.8 MB	SARS-CoV-2
118	cc/97b113	2700047	runFastp (116)	COMPLETED	0	2023-12-04 11:56:11.440	8.6s	6.6s	114.2%	695 MB	982.6 MB	41.5 MB	7.6 MB	SARS-CoV-2
88	16/98b576	2699804	runFastp (86)	COMPLETED	0	2023-12-04 11:56:10.982	9.2s	7.1s	110.4%	694.9 MB	1011.7 MB	40.4 MB	5.8 MB	SARS-CoV-2
119	64/c110c4	2702612	runFastp (117)	COMPLETED	0	2023-12-04 11:56:17.489	5.1s	3.2s	112.8%	40.9 MB	44.5 MB	21 MB	4.1 MB	SARS-CoV-2
86	5a/6b9a14	2701012	runFastp (84)	COMPLETED	0	2023-12-04 11:56:13.557	11.1s	9.7s	119.8%	721.6 MB	994.7 MB	69.5 MB	12.8 MB	SARS-CoV-2
120	b8/b3fcb5	2702337	runFastp (118)	COMPLETED	0	2023-12-04 11:56:17.167	7.6s	5.9s	111.6%	651.1 MB	961.4 MB	34.5 MB	5.7 MB	SARS-CoV-2
123	69/e65dad	2703799	runFastp (121)	COMPLETED	0	2023-12-04 11:56:20.189	5.9s	4.3s	113.7%	60.5 MB	63.9 MB	25.7 MB	4.7 MB	SARS-CoV-2
122	a0/077235	2703709	runFastp (120)	COMPLETED	0	2023-12-04 11:56:20.039	6.4s	4.8s	112.7%	644.7 MB	890.9 MB	30.2 MB	5.6 MB	SARS-CoV-2
121	01/84cb15	2703395	runFastp (119)	COMPLETED	0	2023-12-04 11:56:19.458	7.6s	5.8s	110.4%	662 MB	971.7 MB	31.7 MB	5.3 MB	SARS-CoV-2
124	e5/88ed5d	2704899	runFastp (122)	COMPLETED	0	2023-12-04 11:56:22.585	8.2s	6.5s	115.6%	662.2 MB	950 MB	42.5 MB	7.7 MB	SARS-CoV-2
125	94/a7ef1b	2705700	runFastp (123)	COMPLETED	0	2023-12-04 11:56:24.613	6.3s	4.6s	109.2%	660.2 MB	964.5 MB	26.1 MB	4.7 MB	SARS-CoV-2
126	f6/a09256	2705792	runFastp (124)	COMPLETED	0	2023-12-04 11:56:24.728	6.3s	4.6s	113.1%	652.6 MB	953.7 MB	29.4 MB	5.7 MB	SARS-CoV-2
127	e3/b72ea9	2706508	runFastp (125)	COMPLETED	0	2023-12-04 11:56:26.098	5.7s	3.8s	112.5%	622.1 MB	876.6 MB	23.5 MB	4.6 MB	SARS-CoV-2
128	76/74d4ea	2706914	runFastp (126)	COMPLETED	0	2023-12-04 11:56:26.458	6.5s	4.5s	113.8%	655.5 MB	890 MB	28.8 MB	5.3 MB	SARS-CoV-2
129	68/a5acda	2707157	runFastp (127)	COMPLETED	0	2023-12-04 11:56:27.060	7.4s	5.7s	116.0%	665 MB	958.4 MB	36.3 MB	6.9 MB	SARS-CoV-2
131	ac/19dc39	2708705	runFastp (129)	COMPLETED	0	2023-12-04 11:56:31.023	6.8s	4.8s	108.0%	656.9 MB	979.9 MB	25.9 MB	3.9 MB	SARS-CoV-2
133	89/2ce31d	2709931	runFastp (131)	COMPLETED	0	2023-12-04 11:56:33.002	5s	3.4s	111.3%	628.3 MB	869.3 MB	22.3 MB	4.3 MB	SARS-CoV-2
132	76/b8a774	2709325	runFastp (130)	COMPLETED	0	2023-12-04 11:56:31.839	6.7s	4.7s	109.6%	654.3 MB	965 MB	26.3 MB	4.1 MB	SARS-CoV-2
130	2a/778608	2708609	runFastp (128)	COMPLETED	0	2023-12-04 11:56:30.840	8.8s	6.8s	117.3%	683.8 MB	906.3 MB	42.5 MB	7.7 MB	SARS-CoV-2
20	11/a77ace	2708711	runFastp (14)	COMPLETED	0	2023-12-04 11:56:31.029	9.2s	7.5s	119.5%	648.9 MB	898.6 MB	54.6 MB	10.3 MB	SARS-CoV-2
134	f0/16dd61	2710545	runFastp (132)	COMPLETED	0	2023-12-04 11:56:34.512	7.3s	5.8s	115.9%	669.4 MB	967.8 MB	36.9 MB	7 MB	SARS-CoV-2
135	23/99d6d0	2711740	runFastp (133)	COMPLETED	0	2023-12-04 11:56:37.795	6.2s	4.3s	109.5%	59.5 MB	62.8 MB	24.9 MB	4.6 MB	SARS-CoV-2
137	22/a2ec17	2712321	runFastp (135)	COMPLETED	0	2023-12-04 11:56:38.523	5.9s	4s	106.6%	253.3 MB	313.9 MB	25 MB	4.7 MB	SARS-CoV-2
136	d6/fde811	2711987	runFastp (134)	COMPLETED	0	2023-12-04 11:56:37.971	7s	5.1s	115.3%	493.1 MB	550.7 MB	33.2 MB	6.3 MB	SARS-CoV-2
138	83/ce629a	2712883	runFastp (136)	COMPLETED	0	2023-12-04 11:56:39.612	6.6s	5.1s	114.5%	589.9 MB	637.2 MB	29.9 MB	5.4 MB	SARS-CoV-2
139	42/b02266	2713283	runFastp (137)	COMPLETED	0	2023-12-04 11:56:40.283	6.6s	5s	115.8%	627 MB	953.5 MB	33.3 MB	6.4 MB	SARS-CoV-2
142	c9/b91408	2715159	runFastp (140)	COMPLETED	0	2023-12-04 11:56:44.386	6.1s	4.2s	110.6%	56.4 MB	59.9 MB	26.6 MB	5.1 MB	SARS-CoV-2
141	42/1d5737	2714858	runFastp (139)	COMPLETED	0	2023-12-04 11:56:43.999	6.6s	5s	109.1%	473.1 MB	552.6 MB	28.1 MB	4.3 MB	SARS-CoV-2
140	63/d5b447	2714013	runFastp (138)	COMPLETED	0	2023-12-04 11:56:41.775	9.2s	7.7s	111.4%	709.9 MB	932.9 MB	42.4 MB	7.2 MB	SARS-CoV-2
144	d3/81877e	2715999	runFastp (142)	COMPLETED	0	2023-12-04 11:56:46.202	6.1s	4.4s	114.2%	662.5 MB	1 GB	27 MB	5 MB	SARS-CoV-2
143	15/d89a7e	2715405	runFastp (141)	COMPLETED	0	2023-12-04 11:56:44.927	7.8s	5.8s	112.0%	669.5 MB	971 MB	35.1 MB	6.6 MB	SARS-CoV-2
145	b1/ac8053	2716368	runFastp (143)	COMPLETED	0	2023-12-04 11:56:46.879	6.7s	5.1s	114.4%	583.8 MB	636.7 MB	31 MB	5.4 MB	SARS-CoV-2
148	77/bace65	2717744	runFastp (146)	COMPLETED	0	2023-12-04 11:56:50.639	6.1s	4.1s	112.3%	60.8 MB	64.5 MB	25.3 MB	4.9 MB	SARS-CoV-2
245	76/4fb8e2	2718643	runFastp (243)	COMPLETED	0	2023-12-04 11:56:52.267	6.1s	4.1s	112.7%	57.5 MB	187.3 MB	26.4 MB	5.2 MB	SARS-CoV-2
147	be/727ada	2718184	runFastp (145)	COMPLETED	0	2023-12-04 11:56:50.983	8.6s	6.3s	113.9%	509 MB	573.1 MB	39.5 MB	7.5 MB	SARS-CoV-2
146	03/6da896	2717706	runFastp (144)	COMPLETED	0	2023-12-04 11:56:50.484	9.6s	7.7s	115.9%	705.8 MB	988.8 MB	47.7 MB	8.6 MB	SARS-CoV-2
150	ff/b3be70	2719395	runFastp (148)	COMPLETED	0	2023-12-04 11:56:53.536	6.6s	5s	112.9%	621.3 MB	632.5 MB	29.9 MB	5.1 MB	SARS-CoV-2
149	0c/6e07c8	2718989	runFastp (147)	COMPLETED	0	2023-12-04 11:56:52.689	8.8s	6.8s	118.7%	683.9 MB	969.7 MB	47.2 MB	8.9 MB	SARS-CoV-2
151	ae/fb65e9	2720602	runFastp (149)	COMPLETED	0	2023-12-04 11:56:56.696	5.8s	4.4s	110.8%	660.7 MB	900.3 MB	23.1 MB	3.9 MB	SARS-CoV-2
251	5e/a5bb6a	2722171	runFastp (249)	COMPLETED	0	2023-12-04 11:57:00.135	5.2s	3.2s	108.1%	61.6 MB	65.2 MB	19.1 MB	3.4 MB	SARS-CoV-2
153	88/593a0c	2721750	runFastp (151)	COMPLETED	0	2023-12-04 11:56:59.594	7.8s	5.9s	113.0%	678.9 MB	989 MB	36 MB	6.4 MB	SARS-CoV-2
152	d3/12297f	2721226	runFastp (150)	COMPLETED	0	2023-12-04 11:56:58.348	9.1s	7.6s	114.1%	710.4 MB	927.4 MB	48.7 MB	9 MB	SARS-CoV-2
252	91/b337d0	2723358	runFastp (250)	COMPLETED	0	2023-12-04 11:57:02.545	6s	4.5s	114.4%	663.8 MB	898.9 MB	27 MB	4.8 MB	SARS-CoV-2
155	49/581267	2722801	runFastp (153)	COMPLETED	0	2023-12-04 11:57:01.449	7.6s	5.9s	115.2%	671.7 MB	918.3 MB	35.2 MB	6.3 MB	SARS-CoV-2
154	54/d4d9e9	2722200	runFastp (152)	COMPLETED	0	2023-12-04 11:57:00.161	9.1s	7.1s	115.6%	673.4 MB	977.3 MB	43.4 MB	7.9 MB	SARS-CoV-2
156	ad/94543c	2724510	runFastp (154)	COMPLETED	0	2023-12-04 11:57:05.306	6.6s	5.2s	113.9%	203.4 MB	235.6 MB	31.8 MB	6.2 MB	SARS-CoV-2
157	26/a5b239	2725366	runFastp (155)	COMPLETED	0	2023-12-04 11:57:07.378	6.7s	4.9s	115.2%	645.4 MB	902.6 MB	32.7 MB	6 MB	SARS-CoV-2
160	9e/c1ef43	2726416	runFastp (158)	COMPLETED	0	2023-12-04 11:57:09.017	6.1s	4.1s	114.6%	174.4 MB	185.8 MB	26.8 MB	5.4 MB	SARS-CoV-2
158	2c/680911	2725404	runFastp (156)	COMPLETED	0	2023-12-04 11:57:07.464	8.4s	6.7s	111.7%	692.9 MB	985.3 MB	35.2 MB	5.8 MB	SARS-CoV-2
161	f1/6ae696	2726486	runFastp (159)	COMPLETED	0	2023-12-04 11:57:09.258	7s	5.2s	114.0%	190.5 MB	205.5 MB	35.7 MB	6.6 MB	SARS-CoV-2
159	17/83ca5f	2725967	runFastp (157)	COMPLETED	0	2023-12-04 11:57:08.586	7.9s	6.1s	112.0%	663.9 MB	985.1 MB	30.7 MB	4.8 MB	SARS-CoV-2
162	33/afdc43	2727587	runFastp (160)	COMPLETED	0	2023-12-04 11:57:11.946	4.8s	3.2s	106.2%	57.2 MB	60.6 MB	15.9 MB	2.7 MB	SARS-CoV-2
166	07/b8e3a9	2729518	runFastp (164)	COMPLETED	0	2023-12-04 11:57:16.288	4.1s	1.9s	104.0%	39 MB	42.4 MB	10.6 MB	1.9 MB	SARS-CoV-2
168	cb/b34949	2729938	runFastp (166)	COMPLETED	0	2023-12-04 11:57:16.743	5.1s	3.1s	105.8%	53.8 MB	57.4 MB	17.6 MB	2.9 MB	SARS-CoV-2
164	5a/b1cea1	2728843	runFastp (162)	COMPLETED	0	2023-12-04 11:57:15.123	7s	5.4s	112.5%	679.1 MB	907.6 MB	35 MB	6.5 MB	SARS-CoV-2
163	45/e0df04	2728423	runFastp (161)	COMPLETED	0	2023-12-04 11:57:14.085	8.7s	7s	112.3%	689.4 MB	991.4 MB	39.3 MB	6.9 MB	SARS-CoV-2
165	ab/010790	2729308	runFastp (163)	COMPLETED	0	2023-12-04 11:57:15.825	8.9s	7s	112.1%	696.8 MB	936.4 MB	39.5 MB	6.7 MB	SARS-CoV-2
167	34/81f287	2729652	runFastp (165)	COMPLETED	0	2023-12-04 11:57:16.506	8.6s	6.6s	112.6%	681.6 MB	970.4 MB	38.8 MB	6.9 MB	SARS-CoV-2
169	4b/37154f	2731277	runFastp (167)	COMPLETED	0	2023-12-04 11:57:20.423	6.3s	4.8s	114.9%	641.6 MB	885.3 MB	30.7 MB	5.9 MB	SARS-CoV-2
173	ff/8bd1ef	2733386	runFastp (171)	COMPLETED	0	2023-12-04 11:57:24.737	3.1s	1.3s	101.8%	592.7 MB	915.5 MB	6.3 MB	1.4 MB	SARS-CoV-2
171	56/41d4ec	2732255	runFastp (169)	COMPLETED	0	2023-12-04 11:57:22.142	6.8s	4.7s	113.8%	657.6 MB	897.3 MB	31.5 MB	5.8 MB	SARS-CoV-2
172	48/2c67b2	2732502	runFastp (170)	COMPLETED	0	2023-12-04 11:57:22.826	6.6s	4.9s	114.1%	637.7 MB	889.8 MB	30.7 MB	5.8 MB	SARS-CoV-2
174	5d/b83440	2733685	runFastp (172)	COMPLETED	0	2023-12-04 11:57:25.118	5.3s	3.5s	112.9%	631.8 MB	940.6 MB	20.8 MB	4.1 MB	SARS-CoV-2
170	b2/265c32	2732003	runFastp (168)	COMPLETED	0	2023-12-04 11:57:21.818	8.6s	6.7s	112.3%	687.8 MB	980.6 MB	36.1 MB	6.2 MB	SARS-CoV-2
176	ac/f17059	2734873	runFastp (174)	COMPLETED	0	2023-12-04 11:57:27.814	6.6s	5.1s	111.9%	416.9 MB	479 MB	31.2 MB	5.8 MB	SARS-CoV-2
175	f4/50dfb0	2734409	runFastp (173)	COMPLETED	0	2023-12-04 11:57:26.732	9s	7.3s	115.2%	668.2 MB	1 GB	44.9 MB	8.3 MB	SARS-CoV-2
180	7d/b1d54b	2736209	runFastp (178)	COMPLETED	0	2023-12-04 11:57:30.436	6.1s	4.3s	113.7%	655.8 MB	954.4 MB	29.1 MB	5.4 MB	SARS-CoV-2
177	0f/e3c865	2735390	runFastp (175)	COMPLETED	0	2023-12-04 11:57:28.979	7.7s	5.8s	113.3%	666.3 MB	969.1 MB	35.5 MB	6.4 MB	SARS-CoV-2
178	ce/c84d91	2735738	runFastp (176)	COMPLETED	0	2023-12-04 11:57:29.468	7.3s	5.1s	114.0%	447.8 MB	481.2 MB	33.6 MB	6.4 MB	SARS-CoV-2
179	73/043800	2736163	runFastp (177)	COMPLETED	0	2023-12-04 11:57:30.383	7.3s	5.5s	116.9%	668.2 MB	895.5 MB	36.7 MB	7.1 MB	SARS-CoV-2
184	b7/dfcdbd	2738390	runFastp (182)	COMPLETED	0	2023-12-04 11:57:35.702	6.7s	4.9s	111.9%	646 MB	902.5 MB	30.7 MB	5.3 MB	SARS-CoV-2
183	f7/420843	2738776	runFastp (181)	COMPLETED	0	2023-12-04 11:57:36.562	6.3s	4.5s	113.0%	659.1 MB	896.8 MB	27.4 MB	5 MB	SARS-CoV-2
181	47/43053d	2737754	runFastp (179)	COMPLETED	0	2023-12-04 11:57:34.378	9.1s	7.5s	112.1%	705.9 MB	1 GB	42.2 MB	6.8 MB	SARS-CoV-2
185	79/d801f1	2738831	runFastp (183)	COMPLETED	0	2023-12-04 11:57:36.731	6.8s	4.9s	110.3%	645.5 MB	778.2 MB	25.1 MB	4.2 MB	SARS-CoV-2
187	4b/9bd52a	2739535	runFastp (185)	COMPLETED	0	2023-12-04 11:57:37.667	6.4s	4.8s	115.5%	655.3 MB	962.3 MB	30.3 MB	5.5 MB	SARS-CoV-2
186	58/271851	2738892	runFastp (184)	COMPLETED	0	2023-12-04 11:57:36.754	7.7s	5.7s	115.5%	676.1 MB	906.9 MB	34 MB	6.4 MB	SARS-CoV-2
188	17/7f1969	2741318	runFastp (186)	COMPLETED	0	2023-12-04 11:57:42.450	6.2s	4.2s	113.0%	70 MB	73.5 MB	25.1 MB	4.8 MB	SARS-CoV-2
189	6c/1fff0a	2741650	runFastp (187)	COMPLETED	0	2023-12-04 11:57:42.887	5.9s	3.6s	109.4%	638.5 MB	892.8 MB	21.5 MB	3.6 MB	SARS-CoV-2
190	93/829f53	2741971	runFastp (188)	COMPLETED	0	2023-12-04 11:57:43.475	6.4s	4.2s	114.3%	61.5 MB	65.1 MB	26.6 MB	5.2 MB	SARS-CoV-2
192	cb/76b415	2742392	runFastp (190)	COMPLETED	0	2023-12-04 11:57:44.101	6s	3.8s	112.8%	621.8 MB	880.3 MB	23.4 MB	4.5 MB	SARS-CoV-2
191	1a/0eae42	2742008	runFastp (189)	COMPLETED	0	2023-12-04 11:57:43.582	6.8s	4.6s	114.6%	655.7 MB	893.7 MB	27.1 MB	5 MB	SARS-CoV-2
193	20/892489	2742687	runFastp (191)	COMPLETED	0	2023-12-04 11:57:44.507	5.9s	3.9s	109.6%	575.2 MB	618.5 MB	20.2 MB	3.3 MB	SARS-CoV-2
198	0c/2bac34	2745223	runFastp (196)	COMPLETED	0	2023-12-04 11:57:50.368	3.8s	1.7s	105.6%	31.9 MB	35.4 MB	9.8 MB	2.1 MB	SARS-CoV-2
194	19/3b75d0	2744277	runFastp (192)	COMPLETED	0	2023-12-04 11:57:48.694	5.6s	3.8s	111.7%	575.4 MB	622 MB	21.6 MB	4.2 MB	SARS-CoV-2
197	4e/fc4439	2745339	runFastp (195)	COMPLETED	0	2023-12-04 11:57:50.409	5.1s	3s	109.8%	42.9 MB	46.4 MB	18.5 MB	3.8 MB	SARS-CoV-2
195	4c/07bec8	2744865	runFastp (193)	COMPLETED	0	2023-12-04 11:57:49.837	5.9s	3.9s	114.5%	585.2 MB	619.4 MB	23.4 MB	4.6 MB	SARS-CoV-2
196	82/368abd	2744921	runFastp (194)	COMPLETED	0	2023-12-04 11:57:50.091	7.4s	5.2s	113.1%	311.4 MB	326.3 MB	30.3 MB	5.6 MB	SARS-CoV-2
200	bf/f2aaef	2746943	runFastp (198)	COMPLETED	0	2023-12-04 11:57:54.347	4.8s	3.1s	109.2%	50.9 MB	54.5 MB	17.7 MB	3.5 MB	SARS-CoV-2
201	cd/104451	2747508	runFastp (199)	COMPLETED	0	2023-12-04 11:57:55.519	5.5s	3.6s	111.2%	649.1 MB	961.7 MB	21.9 MB	3.9 MB	SARS-CoV-2
199	b5/824561	2746852	runFastp (197)	COMPLETED	0	2023-12-04 11:57:54.175	6.9s	5s	114.9%	637.1 MB	959.6 MB	30.4 MB	6 MB	SARS-CoV-2
202	bc/f3801d	2747597	runFastp (200)	COMPLETED	0	2023-12-04 11:57:55.710	5.4s	3.6s	115.9%	667.8 MB	960 MB	26.8 MB	4.7 MB	SARS-CoV-2
293	33/68c2a5	2744321	runFastp (291)	COMPLETED	0	2023-12-04 11:57:48.781	14.5s	12.6s	115.2%	309.7 MB	319.1 MB	86.5 MB	11.6 MB	SARS-CoV-2
203	b7/6970a6	2748562	runFastp (201)	COMPLETED	0	2023-12-04 11:57:57.531	6.9s	5.4s	116.1%	670.8 MB	899.8 MB	31.9 MB	6.1 MB	SARS-CoV-2
207	8a/e6b7b4	2750047	runFastp (205)	COMPLETED	0	2023-12-04 11:58:01.146	4.9s	3s	111.7%	52.7 MB	56.3 MB	19.4 MB	3.8 MB	SARS-CoV-2
204	39/f00329	2749236	runFastp (202)	COMPLETED	0	2023-12-04 11:57:59.172	7.3s	5s	114.2%	629.4 MB	762.1 MB	29.6 MB	5.8 MB	SARS-CoV-2
209	1f/ac70f7	2751068	runFastp (207)	COMPLETED	0	2023-12-04 11:58:03.290	3.5s	1.9s	106.4%	31.8 MB	35.4 MB	10.9 MB	2.3 MB	SARS-CoV-2
205	d2/c23682	2749900	runFastp (203)	COMPLETED	0	2023-12-04 11:58:00.999	6.3s	4.4s	110.7%	652.4 MB	891.4 MB	22.4 MB	3.9 MB	SARS-CoV-2
206	90/069ce3	2749989	runFastp (204)	COMPLETED	0	2023-12-04 11:58:01.070	6.4s	4.5s	116.6%	648.5 MB	944 MB	27.6 MB	5.7 MB	SARS-CoV-2
210	58/cc12f3	2751589	runFastp (208)	COMPLETED	0	2023-12-04 11:58:04.442	3.9s	2.3s	102.2%	617.5 MB	931 MB	11.3 MB	2.3 MB	SARS-CoV-2
211	d3/0c5e70	2752373	runFastp (209)	COMPLETED	0	2023-12-04 11:58:06.010	6.2s	4.5s	108.9%	662.6 MB	966.6 MB	22.7 MB	3.6 MB	SARS-CoV-2
212	bf/5b8e4f	2752693	runFastp (210)	COMPLETED	0	2023-12-04 11:58:06.756	5.8s	3.8s	112.5%	556.5 MB	623.4 MB	23.3 MB	4.5 MB	SARS-CoV-2
213	66/126025	2753144	runFastp (211)	COMPLETED	0	2023-12-04 11:58:07.262	5.7s	3.8s	114.5%	625.5 MB	883.9 MB	23.6 MB	4.8 MB	SARS-CoV-2
215	d1/6db59a	2753675	runFastp (213)	COMPLETED	0	2023-12-04 11:58:08.346	5.8s	4s	111.9%	335.1 MB	392.6 MB	25.2 MB	4.5 MB	SARS-CoV-2
214	c3/eb0000	2753183	runFastp (212)	COMPLETED	0	2023-12-04 11:58:07.435	6.8s	4.7s	117.8%	657.4 MB	959.1 MB	30 MB	6 MB	SARS-CoV-2
216	cb/6b0dd2	2755310	runFastp (214)	COMPLETED	0	2023-12-04 11:58:12.253	5.5s	3.6s	112.1%	628.3 MB	879.4 MB	21.6 MB	4.1 MB	SARS-CoV-2
217	75/09b731	2755556	runFastp (215)	COMPLETED	0	2023-12-04 11:58:12.608	5.9s	3.7s	115.5%	626.1 MB	877.7 MB	24.5 MB	5 MB	SARS-CoV-2
218	02/3a403a	2755854	runFastp (216)	COMPLETED	0	2023-12-04 11:58:13.016	5.8s	3.8s	116.4%	618 MB	942.4 MB	25.5 MB	5.3 MB	SARS-CoV-2
219	68/0059dd	2756275	runFastp (217)	COMPLETED	0	2023-12-04 11:58:14.135	5.8s	4s	115.3%	265.8 MB	305 MB	24.3 MB	4.8 MB	SARS-CoV-2
220	8f/275328	2756312	runFastp (218)	COMPLETED	0	2023-12-04 11:58:14.200	6.7s	5s	114.6%	617.3 MB	816.8 MB	30.3 MB	5.6 MB	SARS-CoV-2
309	6f/d0aca0	2752585	runFastp (307)	COMPLETED	0	2023-12-04 11:58:06.441	15.3s	13s	112.6%	203.8 MB	207.4 MB	83.7 MB	9.7 MB	SARS-CoV-2
222	6f/8ad13d	2757843	runFastp (220)	COMPLETED	0	2023-12-04 11:58:17.789	5.4s	3.7s	115.5%	623.4 MB	877.3 MB	23.2 MB	4.8 MB	SARS-CoV-2
221	ed/abe2f6	2758266	runFastp (219)	COMPLETED	0	2023-12-04 11:58:18.822	5.2s	3.3s	113.2%	637.6 MB	877.3 MB	21.4 MB	4.2 MB	SARS-CoV-2
223	8d/a12bdb	2758835	runFastp (221)	COMPLETED	0	2023-12-04 11:58:19.912	5.3s	3.6s	115.8%	624.5 MB	936.9 MB	22.3 MB	4.5 MB	SARS-CoV-2
224	f8/2c4e0a	2759334	runFastp (222)	COMPLETED	0	2023-12-04 11:58:20.943	6.4s	4.9s	113.4%	643.1 MB	898.3 MB	28.4 MB	5.6 MB	SARS-CoV-2
225	d3/084435	2759786	runFastp (223)	COMPLETED	0	2023-12-04 11:58:21.790	6.6s	5s	115.9%	636.9 MB	889.8 MB	30.4 MB	6 MB	SARS-CoV-2
226	46/a9caf4	2760400	runFastp (224)	COMPLETED	0	2023-12-04 11:58:23.192	5.8s	4.2s	111.5%	72.8 MB	76.3 MB	24.2 MB	4.6 MB	SARS-CoV-2
320	29/a5c195	2758172	runFastp (318)	COMPLETED	0	2023-12-04 11:58:18.487	11.5s	9.7s	113.5%	739.9 MB	1020.1 MB	64.4 MB	9.5 MB	SARS-CoV-2
227	98/07e622	2760806	runFastp (225)	COMPLETED	0	2023-12-04 11:58:24.076	5.9s	4.2s	110.7%	77.9 MB	81.2 MB	23 MB	3.8 MB	SARS-CoV-2
228	f8/c81158	2761326	runFastp (226)	COMPLETED	0	2023-12-04 11:58:25.184	6.9s	5.5s	113.5%	673.9 MB	903.4 MB	33.7 MB	6.1 MB	SARS-CoV-2
230	59/68039b	2762684	runFastp (228)	COMPLETED	0	2023-12-04 11:58:28.356	4.7s	3.1s	112.7%	53.6 MB	57.5 MB	18 MB	3.1 MB	SARS-CoV-2
229	5e/f7eebd	2762273	runFastp (227)	COMPLETED	0	2023-12-04 11:58:27.382	6s	4.2s	116.2%	64.1 MB	67.8 MB	24.9 MB	4.9 MB	SARS-CoV-2
231	56/ba0041	2763145	runFastp (229)	COMPLETED	0	2023-12-04 11:58:29.027	5.9s	4.1s	116.5%	277.6 MB	314.8 MB	24.3 MB	4.9 MB	SARS-CoV-2
232	13/36c22d	2763615	runFastp (230)	COMPLETED	0	2023-12-04 11:58:30.000	6.9s	5.1s	113.7%	387.7 MB	399.4 MB	31.9 MB	6.2 MB	SARS-CoV-2
233	21/6e52fb	2764679	runFastp (231)	COMPLETED	0	2023-12-04 11:58:32.107	7s	5.3s	112.8%	77.7 MB	81.2 MB	31.2 MB	5.8 MB	SARS-CoV-2
235	22/b7d7a3	2765274	runFastp (233)	COMPLETED	0	2023-12-04 11:58:33.350	5.8s	3.9s	115.3%	416.7 MB	462.8 MB	26.6 MB	5.4 MB	SARS-CoV-2
234	86/d53a0e	2765041	runFastp (232)	COMPLETED	0	2023-12-04 11:58:33.030	6.8s	4.9s	114.1%	646.8 MB	963.4 MB	29.7 MB	5.7 MB	SARS-CoV-2
241	0c/a7c67d	2766018	runFastp (239)	COMPLETED	0	2023-12-04 11:58:34.893	6.2s	4.6s	113.2%	656.5 MB	958.2 MB	26.4 MB	5.1 MB	SARS-CoV-2
238	ba/e2952e	2766832	runFastp (236)	COMPLETED	0	2023-12-04 11:58:36.914	6.4s	4.9s	111.7%	615.9 MB	876.3 MB	29.1 MB	5.3 MB	SARS-CoV-2
239	67/fc2914	2767725	runFastp (237)	COMPLETED	0	2023-12-04 11:58:39.122	5.1s	3.3s	110.2%	640.5 MB	946.4 MB	19 MB	3.5 MB	SARS-CoV-2
242	a1/9deed1	2767688	runFastp (240)	COMPLETED	0	2023-12-04 11:58:39.078	6.2s	4.4s	114.0%	666.2 MB	964.8 MB	28.2 MB	5.1 MB	SARS-CoV-2
240	61/4a47bf	2768787	runFastp (238)	COMPLETED	0	2023-12-04 11:58:41.090	5s	3.4s	110.6%	631.6 MB	936.4 MB	20.4 MB	4 MB	SARS-CoV-2
237	43/43e920	2768163	runFastp (235)	COMPLETED	0	2023-12-04 11:58:39.872	6.3s	4.6s	111.2%	654.1 MB	955.8 MB	26 MB	4.8 MB	SARS-CoV-2
329	0c/4ec0be	2763616	runFastp (327)	COMPLETED	0	2023-12-04 11:58:30.006	17.5s	15.6s	116.5%	233 MB	236.3 MB	110.5 MB	16.2 MB	SARS-CoV-2
236	de/7a1495	2769628	runFastp (234)	COMPLETED	0	2023-12-04 11:58:43.271	6.2s	4.6s	111.2%	646.1 MB	886 MB	25.3 MB	4.6 MB	SARS-CoV-2
243	d2/07ab24	2770040	runFastp (241)	COMPLETED	0	2023-12-04 11:58:44.197	6.5s	4.8s	113.6%	651.4 MB	964.8 MB	28.5 MB	5.3 MB	SARS-CoV-2
244	ec/343d07	2770516	runFastp (242)	COMPLETED	0	2023-12-04 11:58:45.285	6.1s	4.4s	113.6%	652 MB	886 MB	28.4 MB	5.6 MB	SARS-CoV-2
246	69/32a593	2770986	runFastp (244)	COMPLETED	0	2023-12-04 11:58:46.139	6s	4s	115.1%	428.4 MB	469.1 MB	25.7 MB	5.2 MB	SARS-CoV-2
247	5f/08a7cb	2770993	runFastp (245)	COMPLETED	0	2023-12-04 11:58:46.146	6.3s	4.4s	115.8%	653.5 MB	950.2 MB	28.1 MB	5.5 MB	SARS-CoV-2
248	9b/4b9613	2771600	runFastp (246)	COMPLETED	0	2023-12-04 11:58:47.467	5.4s	3.8s	116.0%	617.2 MB	748.1 MB	23 MB	4.7 MB	SARS-CoV-2
249	17/9ae329	2772538	runFastp (247)	COMPLETED	0	2023-12-04 11:58:49.481	5.3s	3.8s	111.9%	613.2 MB	621.8 MB	21.6 MB	3.9 MB	SARS-CoV-2
250	88/56b18e	2773061	runFastp (248)	COMPLETED	0	2023-12-04 11:58:50.756	6.2s	4.4s	113.9%	655.2 MB	954.4 MB	27.2 MB	5.2 MB	SARS-CoV-2
253	4e/53f07f	2773525	runFastp (251)	COMPLETED	0	2023-12-04 11:58:51.388	5.8s	4s	113.5%	303.3 MB	325.9 MB	24.9 MB	4.8 MB	SARS-CoV-2
254	04/4e24f1	2773913	runFastp (252)	COMPLETED	0	2023-12-04 11:58:52.132	5.3s	3.3s	111.6%	634.4 MB	939.4 MB	19.9 MB	3.9 MB	SARS-CoV-2
257	06/381b00	2774373	runFastp (255)	COMPLETED	0	2023-12-04 11:58:52.876	6.2s	4.1s	114.7%	101.2 MB	194.1 MB	26.8 MB	5.4 MB	SARS-CoV-2
255	7c/763a52	2774078	runFastp (253)	COMPLETED	0	2023-12-04 11:58:52.493	6.6s	4.8s	115.6%	652.7 MB	954.6 MB	28.2 MB	5.6 MB	SARS-CoV-2
256	51/c3764e	2776096	runFastp (254)	COMPLETED	0	2023-12-04 11:58:56.913	4.9s	2.9s	108.4%	44.3 MB	48.1 MB	16.8 MB	3.3 MB	SARS-CoV-2
259	12/78f2e0	2776523	runFastp (257)	COMPLETED	0	2023-12-04 11:58:57.454	6s	3.8s	111.9%	605.5 MB	637.6 MB	22 MB	4 MB	SARS-CoV-2
258	3e/efbd03	2776286	runFastp (256)	COMPLETED	0	2023-12-04 11:58:57.207	6.5s	4.4s	108.1%	663.6 MB	969.7 MB	18.7 MB	3.6 MB	SARS-CoV-2
261	e7/893c1f	2777236	runFastp (259)	COMPLETED	0	2023-12-04 11:58:59.142	6.1s	4.4s	115.2%	645.9 MB	879.8 MB	26.8 MB	5.1 MB	SARS-CoV-2
260	7b/6b172b	2777153	runFastp (258)	COMPLETED	0	2023-12-04 11:58:59.086	7.5s	5.7s	114.0%	681.9 MB	978.3 MB	34.2 MB	6.5 MB	SARS-CoV-2
262	57/520992	2778495	runFastp (260)	COMPLETED	0	2023-12-04 11:59:01.838	6s	4.5s	113.4%	653.3 MB	952.9 MB	26 MB	5.1 MB	SARS-CoV-2
336	bf/1662f1	2775249	runFastp (334)	COMPLETED	0	2023-12-04 11:58:54.750	13.4s	11.9s	116.0%	720 MB	1 GB	83 MB	13.9 MB	SARS-CoV-2
263	ae/343773	2779182	runFastp (261)	COMPLETED	0	2023-12-04 11:59:03.491	5.3s	3.5s	114.9%	635.5 MB	943 MB	20.9 MB	4.2 MB	SARS-CoV-2
264	dc/7f5d15	2780132	runFastp (262)	COMPLETED	0	2023-12-04 11:59:05.262	4.6s	3.1s	107.9%	59.1 MB	62.8 MB	15.8 MB	2.8 MB	SARS-CoV-2
265	48/5e3f97	2779220	runFastp (263)	COMPLETED	0	2023-12-04 11:59:03.691	6.2s	4.4s	113.7%	634.4 MB	934.1 MB	26.4 MB	5.4 MB	SARS-CoV-2
266	09/ca1568	2780702	runFastp (264)	COMPLETED	0	2023-12-04 11:59:06.591	5.7s	4.2s	112.8%	61.8 MB	65.2 MB	24 MB	4.8 MB	SARS-CoV-2
269	cc/682e82	2781818	runFastp (267)	COMPLETED	0	2023-12-04 11:59:08.835	5s	3s	111.9%	54.1 MB	57.5 MB	19.4 MB	3.4 MB	SARS-CoV-2
267	e2/a88eee	2781219	runFastp (265)	COMPLETED	0	2023-12-04 11:59:07.814	6.1s	4s	110.5%	66.8 MB	70.3 MB	22.2 MB	4.1 MB	SARS-CoV-2
270	56/5cf3f6	2782265	runFastp (268)	COMPLETED	0	2023-12-04 11:59:09.931	4s	2.2s	106.8%	35.4 MB	39.2 MB	11.4 MB	2.4 MB	SARS-CoV-2
268	9d/ef8111	2781465	runFastp (266)	COMPLETED	0	2023-12-04 11:59:08.159	7.3s	5.1s	115.4%	634.7 MB	890.7 MB	30 MB	5.7 MB	SARS-CoV-2
271	a9/9fd407	2783430	runFastp (269)	COMPLETED	0	2023-12-04 11:59:12.277	5.9s	4.4s	112.9%	654.9 MB	954.4 MB	26.9 MB	4.9 MB	SARS-CoV-2
272	b1/d6c2d4	2784140	runFastp (270)	COMPLETED	0	2023-12-04 11:59:13.826	5.6s	3.5s	110.5%	641.8 MB	948.6 MB	21.5 MB	4.1 MB	SARS-CoV-2
275	d0/680b76	2784860	runFastp (273)	COMPLETED	0	2023-12-04 11:59:15.464	4.8s	3.3s	112.3%	652 MB	893.4 MB	20.5 MB	3.6 MB	SARS-CoV-2
273	91/2766b8	2784178	runFastp (271)	COMPLETED	0	2023-12-04 11:59:13.872	6.6s	4.5s	115.9%	653.7 MB	887.5 MB	28.3 MB	5.7 MB	SARS-CoV-2
368	6a/444eb0	2782240	runFastp (366)	COMPLETED	0	2023-12-04 11:59:09.905	10.6s	8.8s	113.9%	737.8 MB	1019.7 MB	60.4 MB	7.6 MB	SARS-CoV-2
274	83/ae12e1	2784217	runFastp (272)	COMPLETED	0	2023-12-04 11:59:13.915	7.2s	5.1s	112.3%	431.3 MB	475.1 MB	30 MB	5.7 MB	SARS-CoV-2
276	1e/b5bde2	2786169	runFastp (274)	COMPLETED	0	2023-12-04 11:59:18.139	4.7s	2.8s	109.3%	231.6 MB	301 MB	14.5 MB	3 MB	SARS-CoV-2
280	b3/e21945	2787298	runFastp (278)	COMPLETED	0	2023-12-04 11:59:20.556	4.6s	2.5s	105.4%	615.7 MB	940.3 MB	12.6 MB	2.2 MB	SARS-CoV-2
277	f2/79465d	2786643	runFastp (275)	COMPLETED	0	2023-12-04 11:59:19.399	6.7s	4.9s	115.2%	652.6 MB	901.3 MB	30 MB	5.7 MB	SARS-CoV-2
279	c4/b9df6c	2787218	runFastp (277)	COMPLETED	0	2023-12-04 11:59:20.445	6.1s	4.1s	115.0%	68.3 MB	71.8 MB	26.2 MB	4.8 MB	SARS-CoV-2
278	eb/f509d3	2787168	runFastp (276)	COMPLETED	0	2023-12-04 11:59:20.254	7.1s	4.9s	111.1%	658.1 MB	975 MB	25.9 MB	4.5 MB	SARS-CoV-2
282	e4/ca6eb0	2788507	runFastp (280)	COMPLETED	0	2023-12-04 11:59:22.880	5.1s	3.6s	112.3%	621 MB	868.9 MB	22.4 MB	4.6 MB	SARS-CoV-2
281	45/c9566e	2787887	runFastp (279)	COMPLETED	0	2023-12-04 11:59:21.081	7s	4.8s	115.4%	646.2 MB	894.1 MB	29.1 MB	5.3 MB	SARS-CoV-2
383	3b/b26c18	2789447	runFastp (381)	COMPLETED	0	2023-12-04 11:59:25.130	7.1s	5.5s	112.0%	664.4 MB	962.7 MB	37.2 MB	5.7 MB	SARS-CoV-2
283	00/a9bbb5	2789856	runFastp (281)	COMPLETED	0	2023-12-04 11:59:26.058	6.4s	4.8s	114.6%	641.6 MB	952.7 MB	30.1 MB	6.1 MB	SARS-CoV-2
285	cf/b589a6	2790621	runFastp (283)	COMPLETED	0	2023-12-04 11:59:27.359	11.1s	9.6s	123.3%	791.4 MB	1009.2 MB	99.4 MB	15.4 MB	SARS-CoV-2
286	15/ec53ab	2790982	runFastp (284)	COMPLETED	0	2023-12-04 11:59:28.009	11.4s	9.8s	121.0%	809.5 MB	1.1 GB	94.3 MB	13.8 MB	SARS-CoV-2
287	a1/f2b01c	2791025	runFastp (285)	COMPLETED	0	2023-12-04 11:59:28.053	11.6s	9.9s	116.3%	725.3 MB	1003.2 MB	73.9 MB	11.5 MB	SARS-CoV-2
284	95/c4fa78	2790314	runFastp (282)	COMPLETED	0	2023-12-04 11:59:26.577	13.8s	11.9s	113.5%	744.7 MB	989.6 MB	83.1 MB	11.1 MB	SARS-CoV-2
289	3c/ff14a8	2792859	runFastp (287)	COMPLETED	0	2023-12-04 11:59:32.486	12.5s	10.8s	112.7%	758.3 MB	1 GB	72.3 MB	10.7 MB	SARS-CoV-2
295	7a/510c3c	2796097	runFastp (293)	COMPLETED	0	2023-12-04 11:59:40.374	9.9s	8.3s	114.9%	704.6 MB	948.4 MB	58.5 MB	9.5 MB	SARS-CoV-2
288	74/5247ec	2792748	runFastp (286)	COMPLETED	0	2023-12-04 11:59:32.246	18.6s	16.5s	115.4%	832.6 MB	1.1 GB	117.1 MB	17.2 MB	SARS-CoV-2
290	44/603833	2795071	runFastp (288)	COMPLETED	0	2023-12-04 11:59:38.473	12.9s	11.3s	114.1%	744.5 MB	1 GB	79.6 MB	12.6 MB	SARS-CoV-2
292	4c/967676	2795601	runFastp (290)	COMPLETED	0	2023-12-04 11:59:39.658	12.9s	10.6s	113.9%	736.9 MB	1 GB	75.8 MB	10 MB	SARS-CoV-2
291	bf/90d866	2795548	runFastp (289)	COMPLETED	0	2023-12-04 11:59:39.421	14.1s	12.1s	115.0%	734.4 MB	1 GB	84.4 MB	12.5 MB	SARS-CoV-2
294	b7/07ef37	2797737	runFastp (292)	COMPLETED	0	2023-12-04 11:59:45.027	11.9s	10.6s	115.0%	727.6 MB	966.4 MB	73.9 MB	12.2 MB	SARS-CoV-2
298	00/feeb6a	2799704	runFastp (296)	COMPLETED	0	2023-12-04 11:59:51.344	11.4s	8.6s	114.7%	719.3 MB	937 MB	62 MB	9.6 MB	SARS-CoV-2
296	4a/e9edb7	2799323	runFastp (294)	COMPLETED	0	2023-12-04 11:59:50.311	14s	10.2s	113.4%	750.1 MB	974.6 MB	65.6 MB	9.4 MB	SARS-CoV-2
297	02/8f6191	2799565	runFastp (295)	COMPLETED	0	2023-12-04 11:59:50.849	13.9s	10.6s	112.8%	748.6 MB	1 GB	71.6 MB	8.1 MB	SARS-CoV-2
301	6f/66ec86	2801903	runFastp (299)	COMPLETED	0	2023-12-04 11:59:56.964	10.1s	8.7s	123.4%	804.8 MB	1.1 GB	88.2 MB	13.5 MB	SARS-CoV-2
300	a6/5b2754	2800518	runFastp (298)	COMPLETED	0	2023-12-04 11:59:53.546	15s	13.4s	114.6%	225.8 MB	229.5 MB	91.8 MB	12.3 MB	SARS-CoV-2
299	39/289a96	2800282	runFastp (297)	COMPLETED	0	2023-12-04 11:59:52.524	16.3s	14.3s	117.0%	202.7 MB	206.3 MB	100.4 MB	14.9 MB	SARS-CoV-2
302	ee/53232e	2803999	runFastp (300)	COMPLETED	0	2023-12-04 12:00:02.718	8.1s	6.7s	120.8%	750.9 MB	1015.7 MB	61.4 MB	8.8 MB	SARS-CoV-2
303	4a/b7ceed	2804605	runFastp (301)	COMPLETED	0	2023-12-04 12:00:04.274	8.3s	6.7s	111.5%	709.4 MB	940.4 MB	43.5 MB	6.7 MB	SARS-CoV-2
304	dd/c2a2ca	2804962	runFastp (302)	COMPLETED	0	2023-12-04 12:00:04.788	10.7s	9s	111.3%	749.1 MB	1 GB	56.3 MB	8.1 MB	SARS-CoV-2
306	9c/339109	2806326	runFastp (304)	COMPLETED	0	2023-12-04 12:00:08.524	9s	7.1s	120.6%	760.6 MB	961 MB	66.5 MB	9 MB	SARS-CoV-2
305	29/48ccab	2805751	runFastp (303)	COMPLETED	0	2023-12-04 12:00:07.095	11.7s	10.2s	114.0%	742.3 MB	1 GB	66.1 MB	9.6 MB	SARS-CoV-2
307	79/73c6a5	2806388	runFastp (305)	COMPLETED	0	2023-12-04 12:00:08.801	15.5s	13.8s	113.8%	213.3 MB	216.7 MB	94.8 MB	13.8 MB	SARS-CoV-2
308	de/064278	2807340	runFastp (306)	COMPLETED	0	2023-12-04 12:00:10.817	14.9s	13.5s	114.8%	190.8 MB	194.1 MB	95.1 MB	14 MB	SARS-CoV-2
311	0d/5ed60b	2809123	runFastp (309)	COMPLETED	0	2023-12-04 12:00:15.480	11.4s	9.8s	116.4%	740.9 MB	953.9 MB	71.1 MB	10.7 MB	SARS-CoV-2
310	90/5ecc00	2808114	runFastp (308)	COMPLETED	0	2023-12-04 12:00:12.604	16.7s	15.1s	118.4%	192.9 MB	196.3 MB	104.8 MB	17.2 MB	SARS-CoV-2
312	34/0bb440	2809968	runFastp (310)	COMPLETED	0	2023-12-04 12:00:17.563	11.7s	10.1s	116.4%	717.1 MB	996.9 MB	76.4 MB	11.4 MB	SARS-CoV-2
314	22/e16791	2812291	runFastp (312)	COMPLETED	0	2023-12-04 12:00:24.345	8.4s	6.9s	113.5%	700.2 MB	1001.9 MB	47.6 MB	7.5 MB	SARS-CoV-2
313	13/65370c	2810436	runFastp (311)	COMPLETED	0	2023-12-04 12:00:18.793	15.8s	14.4s	115.5%	199.9 MB	203.4 MB	93.6 MB	14.4 MB	SARS-CoV-2
315	0f/680c99	2812802	runFastp (313)	COMPLETED	0	2023-12-04 12:00:25.756	10.3s	8.6s	118.3%	832.1 MB	1 GB	85.2 MB	9.5 MB	SARS-CoV-2
316	ab/a1434e	2813215	runFastp (314)	COMPLETED	0	2023-12-04 12:00:26.836	12.5s	11.1s	111.3%	744 MB	1 GB	67.1 MB	8.7 MB	SARS-CoV-2
317	fc/99bb56	2814063	runFastp (315)	COMPLETED	0	2023-12-04 12:00:29.267	11s	9.5s	114.2%	730.4 MB	1 GB	66.2 MB	9.4 MB	SARS-CoV-2
318	60/008ff9	2814073	runFastp (316)	COMPLETED	0	2023-12-04 12:00:29.274	11.4s	9.8s	119.6%	823.3 MB	1.1 GB	94.1 MB	13.4 MB	SARS-CoV-2
319	c7/b63899	2815458	runFastp (317)	COMPLETED	0	2023-12-04 12:00:32.736	10.2s	8.7s	120.1%	816.5 MB	1 GB	86.4 MB	10.6 MB	SARS-CoV-2
322	7d/3a11be	2816799	runFastp (320)	COMPLETED	0	2023-12-04 12:00:36.045	8.7s	7.2s	120.2%	759.8 MB	959.7 MB	68.6 MB	9.1 MB	SARS-CoV-2
321	f0/8fca7f	2816125	runFastp (319)	COMPLETED	0	2023-12-04 12:00:34.625	13.3s	11.8s	114.5%	709.7 MB	1019.7 MB	81 MB	12 MB	SARS-CoV-2
330	1b/cd2ad5	2818677	runFastp (328)	COMPLETED	0	2023-12-04 12:00:40.647	10.6s	8.9s	119.1%	813.2 MB	1.1 GB	86.8 MB	11.9 MB	SARS-CoV-2
325	c3/dc8601	2818373	runFastp (323)	COMPLETED	0	2023-12-04 12:00:40.306	12.2s	10.5s	113.8%	747.8 MB	1 GB	75.4 MB	10.4 MB	SARS-CoV-2
331	83/463ede	2819618	runFastp (329)	COMPLETED	0	2023-12-04 12:00:42.932	10.7s	9.2s	118.7%	825.2 MB	1 GB	88.8 MB	10.3 MB	SARS-CoV-2
323	83/543bef	2818021	runFastp (321)	COMPLETED	0	2023-12-04 12:00:39.356	15.6s	13.9s	116.1%	206 MB	209.5 MB	98.4 MB	14.8 MB	SARS-CoV-2
426	b7/7ce429	2821455	runFastp (424)	COMPLETED	0	2023-12-04 12:00:47.930	9.2s	7.8s	108.1%	720.3 MB	1012.3 MB	45.4 MB	6.6 MB	SARS-CoV-2
324	b4/466aa1	2820344	runFastp (322)	COMPLETED	0	2023-12-04 12:00:44.705	16.3s	14.9s	113.8%	230.1 MB	234 MB	100.5 MB	14.3 MB	SARS-CoV-2
427	3b/58ead2	2823098	runFastp (425)	COMPLETED	0	2023-12-04 12:00:52.481	8.6s	7s	116.4%	678.3 MB	913.8 MB	50.6 MB	8.4 MB	SARS-CoV-2
326	9f/fc7c37	2822791	runFastp (324)	COMPLETED	0	2023-12-04 12:00:51.276	10.5s	7.6s	113.3%	706.9 MB	992.9 MB	54.9 MB	8.8 MB	SARS-CoV-2
327	a8/817894	2824178	runFastp (325)	COMPLETED	0	2023-12-04 12:00:54.934	7.4s	5.9s	115.3%	675.3 MB	916.3 MB	41.9 MB	7.4 MB	SARS-CoV-2
328	ca/ba09d5	2823559	runFastp (326)	COMPLETED	0	2023-12-04 12:00:53.682	14.1s	12.6s	117.9%	175.3 MB	287.9 MB	93.6 MB	15.9 MB	SARS-CoV-2
334	56/8944e4	2826277	runFastp (332)	COMPLETED	0	2023-12-04 12:01:01.096	8.7s	6.9s	120.4%	762.3 MB	1023.4 MB	65.5 MB	9.1 MB	SARS-CoV-2
337	86/41e53e	2826830	runFastp (335)	COMPLETED	0	2023-12-04 12:01:01.779	9.2s	7.3s	112.8%	679.5 MB	938.9 MB	52.3 MB	6.9 MB	SARS-CoV-2
332	99/60a898	2825112	runFastp (330)	COMPLETED	0	2023-12-04 12:00:57.178	15.4s	13.9s	120.0%	181.3 MB	185 MB	98.9 MB	16.2 MB	SARS-CoV-2
333	9e/adcdc0	2826239	runFastp (331)	COMPLETED	0	2023-12-04 12:01:01.041	13.2s	11.4s	116.0%	769.7 MB	980.3 MB	80.8 MB	11.7 MB	SARS-CoV-2
335	91/bf5fbf	2827021	runFastp (333)	COMPLETED	0	2023-12-04 12:01:02.328	13.9s	12.2s	112.9%	732.7 MB	752 MB	82.6 MB	10.2 MB	SARS-CoV-2
341	51/ac16dc	2829768	runFastp (339)	COMPLETED	0	2023-12-04 12:01:09.795	7.3s	5.7s	117.4%	741.7 MB	1011.3 MB	54.9 MB	7.2 MB	SARS-CoV-2
339	64/4ffb07	2830125	runFastp (337)	COMPLETED	0	2023-12-04 12:01:10.990	8.6s	7.1s	122.5%	754.3 MB	1 GB	73.1 MB	11 MB	SARS-CoV-2
338	1f/93b2c8	2828929	runFastp (336)	COMPLETED	0	2023-12-04 12:01:07.826	15.1s	13.6s	114.9%	185.9 MB	189.4 MB	92.6 MB	14.4 MB	SARS-CoV-2
346	a0/09e723	2832254	runFastp (344)	COMPLETED	0	2023-12-04 12:01:16.255	8.3s	6.9s	115.7%	675.3 MB	1 GB	48.8 MB	8.5 MB	SARS-CoV-2
344	e2/b96229	2831467	runFastp (342)	COMPLETED	0	2023-12-04 12:01:14.221	14.2s	12.7s	115.0%	181 MB	184.3 MB	89.9 MB	13.4 MB	SARS-CoV-2
342	84/c4069e	2830903	runFastp (340)	COMPLETED	0	2023-12-04 12:01:12.580	15.9s	14.5s	113.1%	244 MB	247.2 MB	93.2 MB	12.2 MB	SARS-CoV-2
349	6f/3aeedb	2833651	runFastp (347)	COMPLETED	0	2023-12-04 12:01:19.564	9s	7.6s	120.1%	786.3 MB	1.1 GB	74.6 MB	10.3 MB	SARS-CoV-2
348	74/b102e7	2832711	runFastp (346)	COMPLETED	0	2023-12-04 12:01:17.071	13s	11.3s	115.9%	759.1 MB	1 GB	80.4 MB	12.8 MB	SARS-CoV-2
351	1c/aeb39f	2834776	runFastp (349)	COMPLETED	0	2023-12-04 12:01:22.882	7.3s	5.7s	111.1%	686.6 MB	924.6 MB	34.9 MB	4.9 MB	SARS-CoV-2
353	6f/9534dd	2835494	runFastp (351)	COMPLETED	0	2023-12-04 12:01:24.591	15.5s	14.1s	114.9%	199.9 MB	203.4 MB	98 MB	15.2 MB	SARS-CoV-2
343	41/1d7e29	2836765	runFastp (341)	COMPLETED	0	2023-12-04 12:01:28.611	12.3s	10.1s	114.8%	744.5 MB	957.2 MB	73.4 MB	10.4 MB	SARS-CoV-2
347	da/4ca5a7	2837518	runFastp (345)	COMPLETED	0	2023-12-04 12:01:30.053	12.1s	10.4s	120.6%	867.5 MB	1.1 GB	103.3 MB	13.8 MB	SARS-CoV-2
345	3b/1bd9ce	2836727	runFastp (343)	COMPLETED	0	2023-12-04 12:01:28.525	15.1s	13.1s	117.2%	184.2 MB	187.6 MB	89.5 MB	14.1 MB	SARS-CoV-2
354	22/591917	2836691	runFastp (352)	COMPLETED	0	2023-12-04 12:01:28.443	15.5s	13.8s	118.3%	180.9 MB	184.7 MB	95.9 MB	15.8 MB	SARS-CoV-2
340	78/46c5e5	2837638	runFastp (338)	COMPLETED	0	2023-12-04 12:01:30.209	15s	13.2s	111.8%	215.3 MB	218.9 MB	92.8 MB	11.5 MB	SARS-CoV-2
352	40/8056ae	2840975	runFastp (350)	COMPLETED	0	2023-12-04 12:01:40.093	6.5s	4.8s	111.6%	650.1 MB	965.3 MB	31 MB	4.3 MB	SARS-CoV-2
453	7b/cfd734	2841781	runFastp (451)	COMPLETED	0	2023-12-04 12:01:42.181	8.3s	6.9s	113.7%	676.4 MB	974.7 MB	47.5 MB	7.5 MB	SARS-CoV-2
356	df/85c9c1	2842527	runFastp (354)	COMPLETED	0	2023-12-04 12:01:43.972	8s	6s	120.5%	735.9 MB	936.1 MB	61.5 MB	9.1 MB	SARS-CoV-2
454	28/6fdad9	2842986	runFastp (452)	COMPLETED	0	2023-12-04 12:01:45.200	7.4s	6s	112.4%	647.9 MB	902.7 MB	36.3 MB	5 MB	SARS-CoV-2
350	85/18a70e	2841305	runFastp (348)	COMPLETED	0	2023-12-04 12:01:40.910	12.7s	11.1s	115.9%	755 MB	965.9 MB	74.8 MB	12.4 MB	SARS-CoV-2
355	55/edb735	2842283	runFastp (353)	COMPLETED	0	2023-12-04 12:01:43.586	11.7s	10s	115.4%	737.4 MB	1016.3 MB	71 MB	9.6 MB	SARS-CoV-2
357	24/cb8e77	2843712	runFastp (355)	COMPLETED	0	2023-12-04 12:01:46.601	10.7s	9.2s	122.5%	824.3 MB	1.1 GB	92 MB	13.5 MB	SARS-CoV-2
359	1e/bedc48	2845044	runFastp (357)	COMPLETED	0	2023-12-04 12:01:50.506	7.1s	5.4s	113.0%	674 MB	906.7 MB	38.5 MB	6.4 MB	SARS-CoV-2
358	8f/ae9447	2845649	runFastp (356)	COMPLETED	0	2023-12-04 12:01:51.938	8.9s	7.4s	116.6%	668.3 MB	930.6 MB	55.8 MB	8.9 MB	SARS-CoV-2
360	4c/63cd22	2846018	runFastp (358)	COMPLETED	0	2023-12-04 12:01:52.623	8.8s	7.2s	115.9%	673.6 MB	987.6 MB	50.6 MB	8.7 MB	SARS-CoV-2
362	78/44514c	2847261	runFastp (360)	COMPLETED	0	2023-12-04 12:01:55.263	10.1s	8.6s	112.3%	740.5 MB	958.1 MB	61.1 MB	6.9 MB	SARS-CoV-2
363	c1/0b2791	2848048	runFastp (361)	COMPLETED	0	2023-12-04 12:01:57.279	10.4s	8.6s	109.9%	732.3 MB	1015.4 MB	61.6 MB	6.9 MB	SARS-CoV-2
361	fd/fca250	2846534	runFastp (359)	COMPLETED	0	2023-12-04 12:01:53.633	14.5s	13.1s	116.6%	220.2 MB	318.3 MB	87.8 MB	13 MB	SARS-CoV-2
364	b8/ede8e8	2848292	runFastp (362)	COMPLETED	0	2023-12-04 12:01:57.592	13.3s	11.5s	113.0%	740.7 MB	1 GB	75.6 MB	9.7 MB	SARS-CoV-2
365	8b/091ec0	2849551	runFastp (363)	COMPLETED	0	2023-12-04 12:02:00.841	10.3s	8.7s	118.2%	797.5 MB	1.1 GB	83.4 MB	9.5 MB	SARS-CoV-2
367	d8/2a3d71	2849905	runFastp (365)	COMPLETED	0	2023-12-04 12:02:01.434	9.8s	8.2s	114.5%	701.1 MB	1013.4 MB	56.7 MB	8.4 MB	SARS-CoV-2
369	96/46c8c1	2852181	runFastp (367)	COMPLETED	0	2023-12-04 12:02:07.685	7s	5.5s	110.6%	661.6 MB	962.1 MB	32.5 MB	5.4 MB	SARS-CoV-2
366	c8/45e60d	2851278	runFastp (364)	COMPLETED	0	2023-12-04 12:02:05.350	9.7s	8.2s	119.1%	815 MB	1 GB	78.2 MB	9.8 MB	SARS-CoV-2
370	af/2d9ec2	2852475	runFastp (368)	COMPLETED	0	2023-12-04 12:02:08.187	9.2s	7.5s	114.3%	710.3 MB	988 MB	56.3 MB	8.5 MB	SARS-CoV-2
372	0e/a4169f	2853652	runFastp (370)	COMPLETED	0	2023-12-04 12:02:11.150	10.5s	8.5s	111.3%	704.1 MB	1 GB	54.6 MB	6.9 MB	SARS-CoV-2
375	99/aabbca	2855417	runFastp (373)	COMPLETED	0	2023-12-04 12:02:15.067	6.8s	5s	108.7%	320.6 MB	335.8 MB	29.7 MB	4.5 MB	SARS-CoV-2
373	67/dff418	2853828	runFastp (371)	COMPLETED	0	2023-12-04 12:02:11.273	11.5s	9.4s	113.7%	730.2 MB	1.1 GB	64.1 MB	8.1 MB	SARS-CoV-2
371	2c/48ca89	2853477	runFastp (369)	COMPLETED	0	2023-12-04 12:02:10.853	12.7s	10.6s	111.9%	753.3 MB	986.2 MB	78.2 MB	7 MB	SARS-CoV-2
374	e7/162955	2855119	runFastp (372)	COMPLETED	0	2023-12-04 12:02:14.728	13.7s	11.9s	114.8%	736.7 MB	979.4 MB	84.7 MB	12.4 MB	SARS-CoV-2
376	93/83cb7c	2856409	runFastp (374)	COMPLETED	0	2023-12-04 12:02:17.424	11.1s	9.6s	112.2%	756.8 MB	970.3 MB	64.1 MB	8.7 MB	SARS-CoV-2
378	ff/feaaf5	2857998	runFastp (376)	COMPLETED	0	2023-12-04 12:02:21.901	10s	8.3s	116.1%	680.7 MB	927.7 MB	58.4 MB	9.3 MB	SARS-CoV-2
382	01/c32224	2860662	runFastp (380)	COMPLETED	0	2023-12-04 12:02:28.495	5.7s	4.1s	106.2%	87 MB	90.5 MB	22.5 MB	3 MB	SARS-CoV-2
379	84/a5fef0	2858427	runFastp (377)	COMPLETED	0	2023-12-04 12:02:22.798	12.7s	11s	111.9%	792.9 MB	1.1 GB	73.1 MB	8.3 MB	SARS-CoV-2
377	d8/3f206e	2857888	runFastp (375)	COMPLETED	0	2023-12-04 12:02:21.666	14s	12.1s	113.7%	735.5 MB	1 GB	82.5 MB	9.7 MB	SARS-CoV-2
384	fd/3a36f1	2862122	runFastp (382)	COMPLETED	0	2023-12-04 12:02:31.946	4.7s	3.3s	111.7%	628.9 MB	936.6 MB	21.2 MB	3.7 MB	SARS-CoV-2
385	70/307d32	2862909	runFastp (383)	COMPLETED	0	2023-12-04 12:02:34.154	4.1s	2.7s	105.1%	307.2 MB	380.3 MB	13.8 MB	2.1 MB	SARS-CoV-2
380	e4/a5abd2	2858912	runFastp (378)	COMPLETED	0	2023-12-04 12:02:23.574	15s	13.4s	113.0%	226 MB	229.3 MB	87.9 MB	11 MB	SARS-CoV-2
386	c5/b14246	2863548	runFastp (384)	COMPLETED	0	2023-12-04 12:02:35.513	5.2s	3.4s	108.7%	635.6 MB	943.9 MB	21.8 MB	3.4 MB	SARS-CoV-2
389	a1/5dae11	2864081	runFastp (387)	COMPLETED	0	2023-12-04 12:02:36.697	6s	4.5s	107.8%	665.5 MB	971.4 MB	24.4 MB	3.5 MB	SARS-CoV-2
381	6f/95ab56	2860570	runFastp (379)	COMPLETED	0	2023-12-04 12:02:28.406	14.3s	12.7s	113.9%	186.7 MB	190 MB	86.3 MB	12.8 MB	SARS-CoV-2
388	bd/6f6830	2864812	runFastp (386)	COMPLETED	0	2023-12-04 12:02:38.255	5.2s	3.4s	108.2%	639.8 MB	886.9 MB	18.3 MB	2.5 MB	SARS-CoV-2
390	ef/4c2630	2864926	runFastp (388)	COMPLETED	0	2023-12-04 12:02:38.538	5.8s	4.1s	111.7%	155.5 MB	198 MB	24.3 MB	3.3 MB	SARS-CoV-2
387	9d/83cc89	2863584	runFastp (385)	COMPLETED	0	2023-12-04 12:02:35.631	9.1s	7.2s	111.8%	683.4 MB	927.2 MB	39.2 MB	5.6 MB	SARS-CoV-2
392	21/f0d9ee	2866623	runFastp (390)	COMPLETED	0	2023-12-04 12:02:42.690	4s	2s	102.9%	37.4 MB	41.1 MB	10.3 MB	1.7 MB	SARS-CoV-2
391	fc/8ab351	2865874	runFastp (389)	COMPLETED	0	2023-12-04 12:02:40.707	6.5s	5s	109.9%	429.5 MB	485.9 MB	30.2 MB	4.5 MB	SARS-CoV-2
393	3f/4dfd68	2866660	runFastp (391)	COMPLETED	0	2023-12-04 12:02:42.729	6s	4s	107.6%	309 MB	330.8 MB	21 MB	3.1 MB	SARS-CoV-2
395	96/64f29b	2867486	runFastp (393)	COMPLETED	0	2023-12-04 12:02:44.383	6.8s	4.7s	107.4%	628.3 MB	947.4 MB	26.2 MB	3.7 MB	SARS-CoV-2
394	cf/439ff9	2867168	runFastp (392)	COMPLETED	0	2023-12-04 12:02:43.510	8.2s	6.4s	110.8%	170.1 MB	225.6 MB	40.6 MB	5.8 MB	SARS-CoV-2
397	d2/39c671	2868689	runFastp (395)	COMPLETED	0	2023-12-04 12:02:46.719	5.3s	3.6s	110.0%	629.9 MB	948.2 MB	22.1 MB	3.5 MB	SARS-CoV-2
396	50/4634b9	2867755	runFastp (394)	COMPLETED	0	2023-12-04 12:02:44.739	8.2s	6.2s	114.5%	659.1 MB	918.1 MB	40 MB	6.6 MB	SARS-CoV-2
398	47/443fae	2868890	runFastp (396)	COMPLETED	0	2023-12-04 12:02:47.243	8s	6.3s	109.2%	442.5 MB	517.6 MB	34.5 MB	4.6 MB	SARS-CoV-2
399	b9/32626c	2869558	runFastp (397)	COMPLETED	0	2023-12-04 12:02:48.699	7.4s	5.9s	111.9%	655.7 MB	906.6 MB	36.5 MB	5.7 MB	SARS-CoV-2
400	88/2553c3	2870557	runFastp (398)	COMPLETED	0	2023-12-04 12:02:51.146	5.5s	3.8s	113.2%	620.1 MB	880 MB	24.6 MB	3.9 MB	SARS-CoV-2
401	2b/0c27ab	2870934	runFastp (399)	COMPLETED	0	2023-12-04 12:02:51.761	6.3s	4.3s	114.2%	66 MB	69.4 MB	27.8 MB	4.3 MB	SARS-CoV-2
502	37/9a0750	2872920	runFastp (500)	COMPLETED	0	2023-12-04 12:02:56.103	3.7s	2.2s	106.2%	50.8 MB	54.3 MB	15.5 MB	1.3 MB	SARS-CoV-2
403	f1/47238b	2871516	runFastp (401)	COMPLETED	0	2023-12-04 12:02:52.919	7.2s	5.6s	112.3%	672 MB	906.3 MB	35.6 MB	5.3 MB	SARS-CoV-2
402	9a/d5f863	2871035	runFastp (400)	COMPLETED	0	2023-12-04 12:02:52.035	9.1s	7.3s	114.1%	651.2 MB	1 GB	48.5 MB	7.5 MB	SARS-CoV-2
404	c5/63a3f7	2872508	runFastp (402)	COMPLETED	0	2023-12-04 12:02:55.279	7.1s	5.4s	113.9%	667.4 MB	964.9 MB	35.1 MB	5.5 MB	SARS-CoV-2
405	4a/efed44	2873214	runFastp (403)	COMPLETED	0	2023-12-04 12:02:56.670	6.3s	4.6s	110.8%	638.9 MB	885.3 MB	28.4 MB	3.7 MB	SARS-CoV-2
408	a7/c3ca01	2874942	runFastp (406)	COMPLETED	0	2023-12-04 12:03:00.135	5.9s	4.1s	109.8%	66.8 MB	70.4 MB	26.6 MB	4.1 MB	SARS-CoV-2
406	3b/36c5c9	2873886	runFastp (404)	COMPLETED	0	2023-12-04 12:02:58.055	9.1s	7.6s	111.8%	679.6 MB	906.8 MB	44.4 MB	5.9 MB	SARS-CoV-2
407	75/1e0866	2874641	runFastp (405)	COMPLETED	0	2023-12-04 12:02:59.834	7.7s	5.7s	109.2%	666.8 MB	900.6 MB	30.3 MB	4 MB	SARS-CoV-2
409	9a/149ded	2875294	runFastp (407)	COMPLETED	0	2023-12-04 12:03:01.108	6.9s	5.3s	114.7%	294.9 MB	319.2 MB	37.4 MB	6.1 MB	SARS-CoV-2
410	70/e17a39	2875937	runFastp (408)	COMPLETED	0	2023-12-04 12:03:02.406	5.7s	4.2s	109.7%	72.8 MB	76.3 MB	24 MB	3.1 MB	SARS-CoV-2
411	58/21142d	2876362	runFastp (409)	COMPLETED	0	2023-12-04 12:03:02.984	5.8s	4.3s	109.3%	71.2 MB	74.5 MB	23.9 MB	3.2 MB	SARS-CoV-2
413	a6/4ac522	2877992	runFastp (411)	COMPLETED	0	2023-12-04 12:03:07.158	5.5s	3.5s	112.6%	632 MB	879.1 MB	23.1 MB	3.8 MB	SARS-CoV-2
417	bc/106b5a	2879037	runFastp (415)	COMPLETED	0	2023-12-04 12:03:08.822	5.6s	3.7s	106.8%	564.4 MB	639 MB	20.3 MB	3 MB	SARS-CoV-2
412	d2/6ecc28	2877520	runFastp (410)	COMPLETED	0	2023-12-04 12:03:06.089	8.5s	6.8s	110.5%	677.5 MB	974.6 MB	38.1 MB	5.1 MB	SARS-CoV-2
416	1f/3e3aee	2878551	runFastp (414)	COMPLETED	0	2023-12-04 12:03:07.981	7.5s	5.3s	114.5%	311.5 MB	332 MB	35.3 MB	6.1 MB	SARS-CoV-2
415	62/250b4f	2878590	runFastp (413)	COMPLETED	0	2023-12-04 12:03:08.154	7.3s	5.3s	110.6%	81.2 MB	85 MB	31.3 MB	4.4 MB	SARS-CoV-2
414	27/eb23a5	2878249	runFastp (412)	COMPLETED	0	2023-12-04 12:03:07.514	8.1s	6s	110.5%	652.3 MB	904.6 MB	36.2 MB	4.9 MB	SARS-CoV-2
418	85/591f4a	2880546	runFastp (416)	COMPLETED	0	2023-12-04 12:03:12.656	7.6s	6.2s	110.7%	417.3 MB	425.5 MB	37.3 MB	5.7 MB	SARS-CoV-2
421	05/1120fc	2881804	runFastp (419)	COMPLETED	0	2023-12-04 12:03:15.459	8.2s	6.4s	113.6%	275.6 MB	343.2 MB	42 MB	5.6 MB	SARS-CoV-2
423	8c/9a656d	2881878	runFastp (421)	COMPLETED	0	2023-12-04 12:03:15.634	8.2s	6.3s	110.2%	414.3 MB	418.3 MB	38.7 MB	4.8 MB	SARS-CoV-2
419	53/7c2ab8	2881295	runFastp (417)	COMPLETED	0	2023-12-04 12:03:14.395	9.7s	7.8s	106.1%	686.9 MB	912.1 MB	48.5 MB	7.2 MB	SARS-CoV-2
420	86/baa70e	2881352	runFastp (418)	COMPLETED	0	2023-12-04 12:03:14.617	9.8s	8s	113.4%	692.8 MB	1 GB	54.2 MB	8 MB	SARS-CoV-2
422	79/1edb2a	2881842	runFastp (420)	COMPLETED	0	2023-12-04 12:03:15.506	9.5s	7.5s	112.9%	693 MB	986.4 MB	47 MB	6.6 MB	SARS-CoV-2
424	9a/885c79	2883787	runFastp (422)	COMPLETED	0	2023-12-04 12:03:20.293	8.1s	6.7s	109.4%	649.3 MB	944.9 MB	38.6 MB	5.1 MB	SARS-CoV-2
425	7a/de1e86	2885180	runFastp (423)	COMPLETED	0	2023-12-04 12:03:23.705	7.5s	5.5s	111.0%	675.5 MB	974.6 MB	33.2 MB	5 MB	SARS-CoV-2
428	34/98d22a	2885233	runFastp (426)	COMPLETED	0	2023-12-04 12:03:23.860	8.3s	6.1s	108.6%	670.8 MB	996.2 MB	34.9 MB	4.7 MB	SARS-CoV-2
429	df/b4d7e0	2885411	runFastp (427)	COMPLETED	0	2023-12-04 12:03:24.095	8.9s	6.4s	116.5%	684.6 MB	974.6 MB	43.5 MB	6.9 MB	SARS-CoV-2
430	17/51a961	2885747	runFastp (428)	COMPLETED	0	2023-12-04 12:03:24.458	9.1s	7s	113.9%	667.8 MB	905 MB	47.6 MB	7.3 MB	SARS-CoV-2
432	70/aef93b	2887300	runFastp (430)	COMPLETED	0	2023-12-04 12:03:28.411	6.3s	4.8s	113.6%	640.7 MB	888.8 MB	31.3 MB	5.2 MB	SARS-CoV-2
431	a4/b47786	2886047	runFastp (429)	COMPLETED	0	2023-12-04 12:03:24.983	10s	8s	115.9%	697.3 MB	991.2 MB	52.2 MB	8 MB	SARS-CoV-2
433	d9/4d1272	2888468	runFastp (431)	COMPLETED	0	2023-12-04 12:03:31.231	6.6s	4.9s	112.0%	631.1 MB	954.2 MB	29.1 MB	4.8 MB	SARS-CoV-2
436	80/26bd7f	2889607	runFastp (434)	COMPLETED	0	2023-12-04 12:03:33.570	8.6s	6.6s	112.6%	702.2 MB	994.8 MB	41.6 MB	5.9 MB	SARS-CoV-2
438	4e/607834	2890326	runFastp (436)	COMPLETED	0	2023-12-04 12:03:34.974	7.3s	5.6s	110.1%	659.3 MB	893.3 MB	34.4 MB	5.2 MB	SARS-CoV-2
437	52/220dec	2890149	runFastp (435)	COMPLETED	0	2023-12-04 12:03:34.701	7.8s	5.9s	112.4%	666.9 MB	908.7 MB	39.1 MB	6 MB	SARS-CoV-2
434	3c/7824e9	2888876	runFastp (432)	COMPLETED	0	2023-12-04 12:03:32.196	10.4s	8.7s	114.0%	705.4 MB	913.2 MB	58.7 MB	9.3 MB	SARS-CoV-2
435	fd/9835fb	2889335	runFastp (433)	COMPLETED	0	2023-12-04 12:03:33.028	10.4s	8.7s	114.6%	724.3 MB	943.6 MB	57.3 MB	9 MB	SARS-CoV-2
439	7b/eb77ff	2891549	runFastp (437)	COMPLETED	0	2023-12-04 12:03:37.835	6.8s	5.3s	114.3%	280 MB	320.1 MB	33.6 MB	4.8 MB	SARS-CoV-2
441	ea/ab54f7	2893247	runFastp (439)	COMPLETED	0	2023-12-04 12:03:42.317	4.4s	2.1s	105.2%	36.7 MB	40.4 MB	13.3 MB	2.3 MB	SARS-CoV-2
440	1e/6fc642	2893130	runFastp (438)	COMPLETED	0	2023-12-04 12:03:42.169	7.7s	5.3s	111.6%	149 MB	219.5 MB	32.5 MB	5 MB	SARS-CoV-2
442	54/11937e	2893322	runFastp (440)	COMPLETED	0	2023-12-04 12:03:42.524	7.6s	5.5s	110.6%	666.5 MB	894.6 MB	35 MB	5 MB	SARS-CoV-2
443	83/0add7a	2893394	runFastp (441)	COMPLETED	0	2023-12-04 12:03:42.618	8s	6s	113.5%	659.4 MB	965.1 MB	40.8 MB	6.8 MB	SARS-CoV-2
444	99/5f4fc5	2894048	runFastp (442)	COMPLETED	0	2023-12-04 12:03:43.468	7.4s	5.4s	111.0%	671.2 MB	961.8 MB	33.4 MB	4.4 MB	SARS-CoV-2
445	45/8050eb	2894677	runFastp (443)	COMPLETED	0	2023-12-04 12:03:44.654	8.7s	7.3s	113.5%	674.6 MB	982.2 MB	46.8 MB	7.3 MB	SARS-CoV-2
446	93/85d2bd	2895542	runFastp (444)	COMPLETED	0	2023-12-04 12:03:46.731	8.2s	6.7s	111.9%	693.3 MB	985.9 MB	39.5 MB	5.9 MB	SARS-CoV-2
447	f2/518575	2896807	runFastp (445)	COMPLETED	0	2023-12-04 12:03:50.123	8s	6.2s	112.1%	640.7 MB	771.7 MB	39.1 MB	5.3 MB	SARS-CoV-2
448	14/f5f888	2897259	runFastp (446)	COMPLETED	0	2023-12-04 12:03:50.630	7.7s	5.8s	112.0%	652.4 MB	953.9 MB	39.2 MB	6.1 MB	SARS-CoV-2
449	68/dffab8	2897297	runFastp (447)	COMPLETED	0	2023-12-04 12:03:50.859	8.1s	6.4s	114.4%	403.3 MB	415 MB	44.7 MB	7.3 MB	SARS-CoV-2
543	f7/20bde6	2896712	runFastp (541)	COMPLETED	0	2023-12-04 12:03:49.924	9.5s	7.7s	116.9%	677.7 MB	901.3 MB	62.2 MB	9.8 MB	SARS-CoV-2
450	00/e8f646	2898435	runFastp (448)	COMPLETED	0	2023-12-04 12:03:53.370	8.9s	7.4s	110.9%	382.4 MB	441.8 MB	44.6 MB	6.5 MB	SARS-CoV-2
451	1a/0bad26	2899217	runFastp (449)	COMPLETED	0	2023-12-04 12:03:54.912	8.2s	6.7s	111.3%	682.1 MB	977.8 MB	38.4 MB	5.2 MB	SARS-CoV-2
456	a2/bd5491	2901187	runFastp (454)	COMPLETED	0	2023-12-04 12:03:59.471	7.6s	5.7s	113.7%	666.2 MB	906.1 MB	38.1 MB	5.8 MB	SARS-CoV-2
452	9e/d6f8a7	2900350	runFastp (450)	COMPLETED	0	2023-12-04 12:03:58.080	9.4s	7.6s	112.5%	695.2 MB	920 MB	48 MB	6.8 MB	SARS-CoV-2
551	24/c39071	2900442	runFastp (549)	COMPLETED	0	2023-12-04 12:03:58.312	10s	8.1s	109.4%	706.7 MB	947.6 MB	54.2 MB	4 MB	SARS-CoV-2
457	56/aeceba	2902396	runFastp (455)	COMPLETED	0	2023-12-04 12:04:02.277	6.9s	5.3s	114.5%	175 MB	218.9 MB	32.5 MB	5.2 MB	SARS-CoV-2
455	91/669601	2900937	runFastp (453)	COMPLETED	0	2023-12-04 12:03:59.012	10.3s	8.2s	113.0%	684.9 MB	927.3 MB	51.2 MB	7.2 MB	SARS-CoV-2
458	5f/6316d3	2902751	runFastp (456)	COMPLETED	0	2023-12-04 12:04:03.121	7.8s	6.3s	113.8%	638.2 MB	900.5 MB	37.5 MB	5.5 MB	SARS-CoV-2
462	cc/156b1f	2904907	runFastp (460)	COMPLETED	0	2023-12-04 12:04:08.342	4.5s	2.8s	105.7%	100.1 MB	177.9 MB	17.2 MB	2.7 MB	SARS-CoV-2
459	b9/99eff8	2904241	runFastp (457)	COMPLETED	0	2023-12-04 12:04:07.061	6.3s	4.6s	114.4%	640 MB	946.3 MB	32.6 MB	5.5 MB	SARS-CoV-2
460	58/fe0744	2904543	runFastp (458)	COMPLETED	0	2023-12-04 12:04:07.446	6.7s	4.8s	112.3%	662.7 MB	979 MB	29 MB	4.4 MB	SARS-CoV-2
463	5b/aa94a8	2905408	runFastp (461)	COMPLETED	0	2023-12-04 12:04:09.309	8.2s	6.4s	110.9%	98.6 MB	102.1 MB	36.4 MB	5.1 MB	SARS-CoV-2
461	4d/ef497e	2905369	runFastp (459)	COMPLETED	0	2023-12-04 12:04:09.152	8.4s	6.5s	111.9%	684.9 MB	915.3 MB	39.3 MB	5.9 MB	SARS-CoV-2
464	69/695e37	2906320	runFastp (462)	COMPLETED	0	2023-12-04 12:04:10.906	7.1s	5.6s	112.9%	652.8 MB	950.7 MB	36.9 MB	5.9 MB	SARS-CoV-2
465	e2/371d39	2907000	runFastp (463)	COMPLETED	0	2023-12-04 12:04:12.821	7.2s	5.7s	112.2%	652.6 MB	952.7 MB	35 MB	5.4 MB	SARS-CoV-2
467	60/67e4f1	2907765	runFastp (465)	COMPLETED	0	2023-12-04 12:04:14.138	7.3s	5.8s	112.5%	647.1 MB	894.5 MB	34.4 MB	5.1 MB	SARS-CoV-2
466	a9/2f6684	2907361	runFastp (464)	COMPLETED	0	2023-12-04 12:04:13.325	8.5s	6.9s	115.3%	668.2 MB	913.6 MB	47.6 MB	7.7 MB	SARS-CoV-2
469	73/bb466c	2909131	runFastp (467)	COMPLETED	0	2023-12-04 12:04:17.510	6.8s	5.1s	109.4%	231 MB	253.7 MB	29.2 MB	4.4 MB	SARS-CoV-2
468	6d/c4ceec	2909107	runFastp (466)	COMPLETED	0	2023-12-04 12:04:17.492	8.3s	6.5s	113.2%	689.5 MB	984.2 MB	38.2 MB	5.7 MB	SARS-CoV-2
470	19/495698	2909585	runFastp (468)	COMPLETED	0	2023-12-04 12:04:18.000	8.1s	6.3s	112.9%	388.8 MB	411.9 MB	41.7 MB	6.2 MB	SARS-CoV-2
472	59/4afee1	2911091	runFastp (470)	COMPLETED	0	2023-12-04 12:04:21.468	6.9s	5.2s	109.2%	84.2 MB	87.8 MB	28.5 MB	3.8 MB	SARS-CoV-2
471	08/610a0e	2910362	runFastp (469)	COMPLETED	0	2023-12-04 12:04:20.008	8.4s	6.9s	111.2%	684 MB	987.7 MB	41.2 MB	6.1 MB	SARS-CoV-2
473	fe/1cf85e	2911332	runFastp (471)	COMPLETED	0	2023-12-04 12:04:21.846	8.6s	6.8s	111.0%	694.1 MB	996.1 MB	39.1 MB	5.7 MB	SARS-CoV-2
475	7d/37763a	2912954	runFastp (473)	COMPLETED	0	2023-12-04 12:04:25.754	6.2s	4.5s	109.2%	644.2 MB	948.3 MB	26.8 MB	3.7 MB	SARS-CoV-2
474	c1/b3a165	2912218	runFastp (472)	COMPLETED	0	2023-12-04 12:04:24.322	8.5s	6.9s	110.9%	670.1 MB	913.4 MB	40.3 MB	5.5 MB	SARS-CoV-2
477	ca/561c26	2914051	runFastp (475)	COMPLETED	0	2023-12-04 12:04:28.413	6.1s	4.3s	111.3%	658.3 MB	959.3 MB	27.2 MB	4.7 MB	SARS-CoV-2
478	06/538d5c	2914075	runFastp (476)	COMPLETED	0	2023-12-04 12:04:28.430	6.2s	4.4s	109.6%	651.3 MB	953.8 MB	25.9 MB	4.2 MB	SARS-CoV-2
476	eb/0e1e03	2913146	runFastp (474)	COMPLETED	0	2023-12-04 12:04:26.114	9.5s	7.6s	113.8%	692.5 MB	915 MB	50.1 MB	7.9 MB	SARS-CoV-2
479	16/45a673	2915062	runFastp (477)	COMPLETED	0	2023-12-04 12:04:30.442	6.2s	4.6s	113.2%	645.5 MB	946.9 MB	28.1 MB	4.2 MB	SARS-CoV-2
480	e6/c4b63c	2915677	runFastp (478)	COMPLETED	0	2023-12-04 12:04:31.978	6.2s	4.6s	112.2%	637 MB	940.9 MB	28.5 MB	4.8 MB	SARS-CoV-2
481	41/94f98a	2916050	runFastp (479)	COMPLETED	0	2023-12-04 12:04:32.814	5.9s	4.4s	110.8%	654.2 MB	891.4 MB	27.5 MB	4 MB	SARS-CoV-2
482	2b/f22371	2916955	runFastp (480)	COMPLETED	0	2023-12-04 12:04:34.517	6.1s	4.1s	112.6%	117.1 MB	198.4 MB	26.3 MB	4.3 MB	SARS-CoV-2
483	44/b64d7c	2916992	runFastp (481)	COMPLETED	0	2023-12-04 12:04:34.592	6.7s	4.6s	111.9%	652 MB	955.1 MB	28.4 MB	4.7 MB	SARS-CoV-2
484	ef/100658	2917543	runFastp (482)	COMPLETED	0	2023-12-04 12:04:35.622	7.4s	5.8s	115.0%	659.2 MB	896.7 MB	38 MB	6.4 MB	SARS-CoV-2
485	6e/2db28b	2918103	runFastp (483)	COMPLETED	0	2023-12-04 12:04:36.608	7.3s	5.7s	113.7%	673.8 MB	1 GB	36.2 MB	5.7 MB	SARS-CoV-2
486	db/f6059a	2918782	runFastp (484)	COMPLETED	0	2023-12-04 12:04:38.161	6.5s	4.9s	113.6%	640.6 MB	955.5 MB	30.3 MB	5.3 MB	SARS-CoV-2
487	c1/b2a4d7	2919132	runFastp (485)	COMPLETED	0	2023-12-04 12:04:38.701	6.8s	5.1s	113.6%	617.1 MB	941.6 MB	30.5 MB	5.4 MB	SARS-CoV-2
488	43/bdc310	2919915	runFastp (486)	COMPLETED	0	2023-12-04 12:04:40.665	6.3s	4.7s	114.7%	649.3 MB	892.7 MB	30.2 MB	5.2 MB	SARS-CoV-2
489	d4/3fc2a8	2920270	runFastp (487)	COMPLETED	0	2023-12-04 12:04:41.264	7s	5.4s	113.5%	152.9 MB	202.8 MB	34.6 MB	5.8 MB	SARS-CoV-2
491	61/ea42b0	2921877	runFastp (489)	COMPLETED	0	2023-12-04 12:04:44.655	4.3s	2.7s	108.2%	342.3 MB	374.6 MB	16.5 MB	3.1 MB	SARS-CoV-2
490	d2/23c305	2921469	runFastp (488)	COMPLETED	0	2023-12-04 12:04:43.878	6.5s	4.9s	112.7%	644.8 MB	964.5 MB	30.6 MB	4.8 MB	SARS-CoV-2
492	6d/250ca3	2922328	runFastp (490)	COMPLETED	0	2023-12-04 12:04:45.476	6.1s	4.5s	112.2%	647.9 MB	1012.9 MB	29.3 MB	5.1 MB	SARS-CoV-2
493	f5/0f33ca	2922997	runFastp (491)	COMPLETED	0	2023-12-04 12:04:46.923	6.7s	5.3s	113.1%	73.7 MB	77.4 MB	34.1 MB	5.8 MB	SARS-CoV-2
495	62/862396	2923983	runFastp (493)	COMPLETED	0	2023-12-04 12:04:48.988	6.1s	4.6s	109.4%	654.1 MB	892.3 MB	28.3 MB	4.2 MB	SARS-CoV-2
494	dc/12ef9a	2923624	runFastp (492)	COMPLETED	0	2023-12-04 12:04:48.222	6.8s	5.3s	112.6%	219.5 MB	235.2 MB	33.4 MB	5.5 MB	SARS-CoV-2
594	a2/b2ddca	2924651	runFastp (592)	COMPLETED	0	2023-12-04 12:04:50.350	5.5s	4s	112.2%	304.6 MB	318.4 MB	30.8 MB	3.8 MB	SARS-CoV-2
587	3f/6b3a93	2921026	runFastp (585)	COMPLETED	0	2023-12-04 12:04:43.041	14.9s	13.4s	120.2%	145.7 MB	149.2 MB	99 MB	15.1 MB	SARS-CoV-2
496	20/54c557	2925140	runFastp (494)	COMPLETED	0	2023-12-04 12:04:51.541	6.9s	5.5s	112.6%	671.5 MB	968.9 MB	33.5 MB	5.5 MB	SARS-CoV-2
497	6a/861dad	2925980	runFastp (495)	COMPLETED	0	2023-12-04 12:04:53.665	6.2s	4.6s	113.0%	661 MB	959.4 MB	28.1 MB	4.3 MB	SARS-CoV-2
499	30/ba833a	2926697	runFastp (497)	COMPLETED	0	2023-12-04 12:04:55.071	5.3s	3.7s	107.8%	623.8 MB	947.4 MB	21.8 MB	3 MB	SARS-CoV-2
498	da/313937	2926683	runFastp (496)	COMPLETED	0	2023-12-04 12:04:55.065	7.1s	5.5s	113.1%	672.7 MB	967.6 MB	35.8 MB	5.7 MB	SARS-CoV-2
500	73/d6a01e	2927100	runFastp (498)	COMPLETED	0	2023-12-04 12:04:55.875	6.6s	5.2s	111.5%	340.4 MB	406.6 MB	32.4 MB	4.6 MB	SARS-CoV-2
504	96/cd0f11	2928956	runFastp (502)	COMPLETED	0	2023-12-04 12:04:59.903	8.5s	6.7s	115.1%	655.5 MB	946 MB	53.9 MB	9.3 MB	SARS-CoV-2
501	49/46b6ba	2927923	runFastp (499)	COMPLETED	0	2023-12-04 12:04:57.978	11.6s	10.1s	119.2%	741.3 MB	980 MB	85.1 MB	13.9 MB	SARS-CoV-2
503	cd/74d4ad	2928275	runFastp (501)	COMPLETED	0	2023-12-04 12:04:58.469	12.1s	10.5s	121.0%	691.1 MB	916.1 MB	84 MB	13.8 MB	SARS-CoV-2
505	80/44e4c4	2929299	runFastp (503)	COMPLETED	0	2023-12-04 12:05:00.402	11.2s	9.5s	120.3%	698.6 MB	993.3 MB	79.2 MB	12.8 MB	SARS-CoV-2
506	b1/7bb43a	2930034	runFastp (504)	COMPLETED	0	2023-12-04 12:05:02.219	12.7s	10.9s	120.9%	774 MB	1 GB	101.1 MB	16.4 MB	SARS-CoV-2
510	1d/c83204	2933283	runFastp (508)	COMPLETED	0	2023-12-04 12:05:10.576	5.2s	3.7s	117.3%	620.1 MB	868.5 MB	29.1 MB	5.5 MB	SARS-CoV-2
507	0d/428b78	2930141	runFastp (505)	COMPLETED	0	2023-12-04 12:05:02.504	14.7s	12.9s	121.5%	499 MB	572.1 MB	113.6 MB	18.9 MB	SARS-CoV-2
509	2c/697d2d	2932824	runFastp (507)	COMPLETED	0	2023-12-04 12:05:09.632	11.5s	9.9s	117.8%	726.1 MB	997.4 MB	83.5 MB	13.5 MB	SARS-CoV-2
508	63/f58d63	2932358	runFastp (506)	COMPLETED	0	2023-12-04 12:05:08.381	15.4s	13.8s	129.7%	584.7 MB	648.5 MB	143.2 MB	27.2 MB	SARS-CoV-2
511	08/e24682	2933739	runFastp (509)	COMPLETED	0	2023-12-04 12:05:11.561	12.8s	11.3s	120.1%	775.4 MB	996.8 MB	99.7 MB	16.2 MB	SARS-CoV-2
512	64/8e0012	2934974	runFastp (510)	COMPLETED	0	2023-12-04 12:05:14.960	11.9s	10.4s	121.0%	705.3 MB	917.8 MB	82.3 MB	13.2 MB	SARS-CoV-2
514	bd/ac26be	2935987	runFastp (512)	COMPLETED	0	2023-12-04 12:05:17.168	10s	8.5s	118.9%	703.7 MB	981.4 MB	71.5 MB	11.9 MB	SARS-CoV-2
515	0d/d44365	2937367	runFastp (513)	COMPLETED	0	2023-12-04 12:05:21.141	7.4s	5.9s	120.1%	674.8 MB	956.6 MB	49.7 MB	8.5 MB	SARS-CoV-2
513	36/648314	2935365	runFastp (511)	COMPLETED	0	2023-12-04 12:05:15.804	14.1s	12.7s	121.5%	705.8 MB	975.8 MB	110 MB	17.6 MB	SARS-CoV-2
516	db/bfdbbc	2938367	runFastp (514)	COMPLETED	0	2023-12-04 12:05:23.835	8.8s	7.3s	119.1%	659 MB	905.2 MB	61.4 MB	10.4 MB	SARS-CoV-2
519	cc/675f2f	2939757	runFastp (517)	COMPLETED	0	2023-12-04 12:05:27.131	7.8s	5.6s	117.7%	658.1 MB	952.5 MB	47 MB	8.1 MB	SARS-CoV-2
518	d7/672e66	2939685	runFastp (516)	COMPLETED	0	2023-12-04 12:05:26.889	11.5s	9.9s	118.7%	726 MB	998.6 MB	83.1 MB	13.6 MB	SARS-CoV-2
517	ce/a47aef	2938559	runFastp (515)	COMPLETED	0	2023-12-04 12:05:24.325	14.5s	12.9s	120.0%	703.4 MB	1008.1 MB	110.8 MB	18.1 MB	SARS-CoV-2
523	9e/0fefe3	2942879	runFastp (521)	COMPLETED	0	2023-12-04 12:05:34.894	6.6s	5.2s	114.6%	406.8 MB	479.2 MB	40.7 MB	6.1 MB	SARS-CoV-2
520	ac/128d38	2940440	runFastp (518)	COMPLETED	0	2023-12-04 12:05:28.538	13.8s	12.2s	119.4%	732.7 MB	1001.9 MB	105 MB	16.7 MB	SARS-CoV-2
522	44/40e2b2	2942045	runFastp (520)	COMPLETED	0	2023-12-04 12:05:32.606	10.5s	9s	118.7%	689.7 MB	905.7 MB	73.1 MB	11.9 MB	SARS-CoV-2
524	70/897a3e	2944153	runFastp (522)	COMPLETED	0	2023-12-04 12:05:38.369	5.8s	4.1s	111.7%	73.5 MB	77.1 MB	26.6 MB	2.7 MB	SARS-CoV-2
521	69/f356c9	2940994	runFastp (519)	COMPLETED	0	2023-12-04 12:05:29.934	15.5s	14s	120.8%	136.1 MB	139.8 MB	114.2 MB	18 MB	SARS-CoV-2
525	cb/704c27	2944398	runFastp (523)	COMPLETED	0	2023-12-04 12:05:38.867	9.7s	8.1s	117.6%	685.5 MB	917.4 MB	64.2 MB	10.3 MB	SARS-CoV-2
526	bb/d4bd86	2945402	runFastp (524)	COMPLETED	0	2023-12-04 12:05:41.506	10.2s	8.6s	113.9%	704.7 MB	991.2 MB	62.3 MB	8.3 MB	SARS-CoV-2
527	70/f1484d	2945713	runFastp (525)	COMPLETED	0	2023-12-04 12:05:42.332	9.8s	8.2s	117.9%	702.6 MB	1 GB	71.3 MB	11.5 MB	SARS-CoV-2
528	cd/54fdd4	2946165	runFastp (526)	COMPLETED	0	2023-12-04 12:05:43.114	10.9s	9.3s	118.0%	702.1 MB	993.9 MB	75.4 MB	11.8 MB	SARS-CoV-2
530	73/e64134	2947076	runFastp (528)	COMPLETED	0	2023-12-04 12:05:45.405	9.7s	8.3s	118.6%	669.1 MB	902 MB	70 MB	11.6 MB	SARS-CoV-2
529	03/a11b50	2946570	runFastp (527)	COMPLETED	0	2023-12-04 12:05:44.129	12.6s	11.1s	119.7%	734.9 MB	993.4 MB	94.6 MB	15.2 MB	SARS-CoV-2
531	ad/b461fa	2948244	runFastp (529)	COMPLETED	0	2023-12-04 12:05:48.559	10.3s	8.9s	119.5%	707.4 MB	920.6 MB	73.2 MB	11.9 MB	SARS-CoV-2
633	43/0850d5	2951729	runFastp (631)	COMPLETED	0	2023-12-04 12:05:56.706	2.5s	1s	99.7%	6.7 MB	11.2 MB	9.3 MB	1.7 MB	SARS-CoV-2
534	62/c87d46	2950510	runFastp (532)	COMPLETED	0	2023-12-04 12:05:54.027	7.7s	6s	117.2%	648.6 MB	956.5 MB	46 MB	6.7 MB	SARS-CoV-2
532	22/bc2259	2949412	runFastp (530)	COMPLETED	0	2023-12-04 12:05:51.731	11.6s	9.9s	119.2%	700.6 MB	977.5 MB	84.6 MB	13 MB	SARS-CoV-2
533	68/127dbd	2949816	runFastp (531)	COMPLETED	0	2023-12-04 12:05:52.101	12.5s	10.8s	120.6%	718.7 MB	985.6 MB	91.1 MB	14.5 MB	SARS-CoV-2
535	c0/c17778	2951009	runFastp (533)	COMPLETED	0	2023-12-04 12:05:55.123	12.7s	11.2s	116.3%	729.6 MB	1005.4 MB	87 MB	12.9 MB	SARS-CoV-2
537	40/fefbfb	2952711	runFastp (535)	COMPLETED	0	2023-12-04 12:05:59.193	10.4s	7.6s	117.6%	675.3 MB	962.2 MB	58.7 MB	9.5 MB	SARS-CoV-2
538	ea/9e99f2	2953568	runFastp (536)	COMPLETED	0	2023-12-04 12:06:01.762	8.7s	7.2s	116.6%	672.8 MB	915.1 MB	55.3 MB	8.4 MB	SARS-CoV-2
539	4e/c318f8	2954374	runFastp (537)	COMPLETED	0	2023-12-04 12:06:03.377	8.3s	6.8s	116.2%	681.3 MB	1 GB	51.8 MB	7.3 MB	SARS-CoV-2
536	fa/0bca8e	2952572	runFastp (534)	COMPLETED	0	2023-12-04 12:05:58.878	12.9s	9.5s	116.5%	695.1 MB	1 GB	72.6 MB	10 MB	SARS-CoV-2
541	06/b6a1d4	2956100	runFastp (539)	COMPLETED	0	2023-12-04 12:06:07.814	5.9s	4.5s	111.8%	649.5 MB	956.3 MB	27.7 MB	3.7 MB	SARS-CoV-2
540	5e/c94935	2954936	runFastp (538)	COMPLETED	0	2023-12-04 12:06:04.633	10.4s	9s	118.7%	685.6 MB	971.2 MB	75.6 MB	11.9 MB	SARS-CoV-2
547	d2/20ef45	2958855	runFastp (545)	COMPLETED	0	2023-12-04 12:06:13.698	5.6s	4.1s	114.2%	113.2 MB	192.2 MB	30.9 MB	4.6 MB	SARS-CoV-2
546	f1/aeb4c0	2957934	runFastp (544)	COMPLETED	0	2023-12-04 12:06:11.764	8.1s	6.4s	116.4%	468.8 MB	483.2 MB	51.2 MB	8.2 MB	SARS-CoV-2
542	18/e9b941	2956889	runFastp (540)	COMPLETED	0	2023-12-04 12:06:09.574	10.3s	8.7s	118.6%	706 MB	927.2 MB	62.6 MB	9.4 MB	SARS-CoV-2
545	2b/df75c2	2957816	runFastp (543)	COMPLETED	0	2023-12-04 12:06:11.664	8.4s	6.7s	115.9%	680.8 MB	967.8 MB	51.2 MB	8.3 MB	SARS-CoV-2
548	f3/507980	2959469	runFastp (546)	COMPLETED	0	2023-12-04 12:06:15.061	5.1s	3.6s	106.1%	641 MB	897.2 MB	19.3 MB	2.1 MB	SARS-CoV-2
544	52/3d0014	2957301	runFastp (542)	COMPLETED	0	2023-12-04 12:06:10.457	13.3s	11.8s	119.9%	712.9 MB	997.7 MB	93.3 MB	14.5 MB	SARS-CoV-2
554	5c/ce07b4	2961477	runFastp (552)	COMPLETED	0	2023-12-04 12:06:20.146	6.4s	4.6s	115.2%	645.8 MB	884.7 MB	36.2 MB	6.4 MB	SARS-CoV-2
549	48/9c68c5	2960916	runFastp (547)	COMPLETED	0	2023-12-04 12:06:19.311	7.6s	5.8s	116.0%	662 MB	964.8 MB	46.6 MB	6.8 MB	SARS-CoV-2
553	4a/e07f0e	2961438	runFastp (551)	COMPLETED	0	2023-12-04 12:06:20.106	7.7s	5.8s	110.0%	659.3 MB	908.6 MB	38.7 MB	3.4 MB	SARS-CoV-2
550	e5/3d80c5	2961364	runFastp (548)	COMPLETED	0	2023-12-04 12:06:19.855	8.1s	6s	118.7%	648.3 MB	957 MB	50.9 MB	8.9 MB	SARS-CoV-2
552	a4/618225	2961400	runFastp (550)	COMPLETED	0	2023-12-04 12:06:19.916	11.5s	9.6s	113.2%	720.6 MB	939.4 MB	68 MB	8.7 MB	SARS-CoV-2
555	a9/6464be	2964260	runFastp (553)	COMPLETED	0	2023-12-04 12:06:26.568	6.9s	5.1s	108.8%	241.6 MB	260.9 MB	29.3 MB	3 MB	SARS-CoV-2
557	cc/ed022a	2964880	runFastp (555)	COMPLETED	0	2023-12-04 12:06:27.838	6.8s	5.1s	109.1%	262.8 MB	276.1 MB	29.5 MB	3.6 MB	SARS-CoV-2
558	29/1c419e	2964974	runFastp (556)	COMPLETED	0	2023-12-04 12:06:27.997	7s	5.2s	111.9%	93.9 MB	212.6 MB	37.1 MB	4.9 MB	SARS-CoV-2
559	0b/d8c5fa	2966474	runFastp (557)	COMPLETED	0	2023-12-04 12:06:31.401	6.1s	4.7s	114.1%	639.6 MB	1013.8 MB	34.5 MB	5.7 MB	SARS-CoV-2
556	95/4e4b5f	2964515	runFastp (554)	COMPLETED	0	2023-12-04 12:06:26.918	12.7s	10.8s	120.0%	717.3 MB	1 GB	87.9 MB	14.2 MB	SARS-CoV-2
651	e4/914c8a	2963150	runFastp (649)	COMPLETED	0	2023-12-04 12:06:23.731	15.9s	14.4s	132.6%	689.3 MB	944.8 MB	144.5 MB	27.5 MB	SARS-CoV-2
562	bb/e79e56	2968022	runFastp (560)	COMPLETED	0	2023-12-04 12:06:35.012	5.3s	3.5s	116.7%	630.9 MB	874.7 MB	27.1 MB	4.4 MB	SARS-CoV-2
560	59/27d457	2967257	runFastp (558)	COMPLETED	0	2023-12-04 12:06:33.437	7.4s	5.9s	115.8%	654.7 MB	961.8 MB	41.9 MB	7 MB	SARS-CoV-2
663	1e/576716	2969726	runFastp (661)	COMPLETED	0	2023-12-04 12:06:39.637	7.2s	5.3s	114.0%	229.6 MB	236.7 MB	43.1 MB	5.7 MB	SARS-CoV-2
561	4f/761e91	2967776	runFastp (559)	COMPLETED	0	2023-12-04 12:06:34.687	12.5s	10.6s	117.4%	723.1 MB	960.1 MB	83.7 MB	12.3 MB	SARS-CoV-2
564	94/be8bb5	2969714	runFastp (562)	COMPLETED	0	2023-12-04 12:06:39.624	8.5s	6.6s	129.9%	760.5 MB	981.9 MB	84.5 MB	13 MB	SARS-CoV-2
566	ea/82b8c0	2970494	runFastp (564)	COMPLETED	0	2023-12-04 12:06:40.870	8.8s	7s	110.0%	657.5 MB	906.2 MB	38.2 MB	4.2 MB	SARS-CoV-2
565	76/a5954f	2970248	runFastp (563)	COMPLETED	0	2023-12-04 12:06:40.322	9.8s	7.9s	113.7%	699 MB	997.3 MB	50.4 MB	5.9 MB	SARS-CoV-2
563	0c/cff082	2968970	runFastp (561)	COMPLETED	0	2023-12-04 12:06:37.528	15.4s	13.6s	118.7%	157 MB	160.6 MB	104.7 MB	16.1 MB	SARS-CoV-2
569	5c/d3e550	2973281	runFastp (567)	COMPLETED	0	2023-12-04 12:06:48.167	8.1s	6.5s	115.7%	660.9 MB	888.9 MB	52.3 MB	8 MB	SARS-CoV-2
571	63/c91d97	2974348	runFastp (569)	COMPLETED	0	2023-12-04 12:06:50.175	6.6s	4.9s	112.0%	649.9 MB	911.1 MB	34.9 MB	4.7 MB	SARS-CoV-2
570	15/488a73	2974108	runFastp (568)	COMPLETED	0	2023-12-04 12:06:49.635	7.5s	6s	112.1%	648.8 MB	959.5 MB	44.4 MB	5.2 MB	SARS-CoV-2
567	46/34e38e	2972627	runFastp (565)	COMPLETED	0	2023-12-04 12:06:46.818	11.3s	9.3s	117.9%	699.9 MB	997.8 MB	68.8 MB	9.6 MB	SARS-CoV-2
568	94/2cb6c6	2972870	runFastp (566)	COMPLETED	0	2023-12-04 12:06:47.233	11.2s	9.3s	115.7%	709.2 MB	944.1 MB	66.6 MB	9 MB	SARS-CoV-2
572	1d/cb4504	2975285	runFastp (570)	COMPLETED	0	2023-12-04 12:06:52.936	7.4s	6s	118.0%	649 MB	960.1 MB	47.7 MB	7.2 MB	SARS-CoV-2
576	a5/c44c0b	2977470	runFastp (574)	COMPLETED	0	2023-12-04 12:06:58.089	4.5s	2.7s	110.7%	390.8 MB	453.1 MB	19.2 MB	3 MB	SARS-CoV-2
577	51/b9bec7	2977715	runFastp (575)	COMPLETED	0	2023-12-04 12:06:58.453	5.8s	4s	110.5%	80.3 MB	84.1 MB	26.1 MB	2.6 MB	SARS-CoV-2
575	c8/d7f3cb	2977066	runFastp (573)	COMPLETED	0	2023-12-04 12:06:57.183	9.3s	7.5s	112.7%	652.4 MB	785.5 MB	52.5 MB	7.5 MB	SARS-CoV-2
579	81/766e5f	2979424	runFastp (577)	COMPLETED	0	2023-12-04 12:07:02.580	5.5s	4.1s	113.8%	81.9 MB	196.2 MB	29 MB	4.1 MB	SARS-CoV-2
580	a4/821f39	2980206	runFastp (578)	COMPLETED	0	2023-12-04 12:07:04.280	3.8s	2.4s	107.1%	610.5 MB	932.7 MB	17.7 MB	2.2 MB	SARS-CoV-2
578	5d/113bdd	2978588	runFastp (576)	COMPLETED	0	2023-12-04 12:07:00.368	9.8s	8.3s	119.5%	685.2 MB	990.6 MB	63 MB	9.6 MB	SARS-CoV-2
573	54/dee84e	2976491	runFastp (571)	COMPLETED	0	2023-12-04 12:06:56.268	14.2s	12.4s	117.8%	710 MB	1 GB	93.4 MB	13.8 MB	SARS-CoV-2
574	3b/14db26	2976817	runFastp (572)	COMPLETED	0	2023-12-04 12:06:56.770	15.2s	13.2s	115.1%	157.4 MB	160.9 MB	99.6 MB	13.2 MB	SARS-CoV-2
581	56/406b71	2981018	runFastp (579)	COMPLETED	0	2023-12-04 12:07:06.530	10.3s	8.8s	116.5%	686.4 MB	907.5 MB	68.8 MB	11 MB	SARS-CoV-2
582	e4/f0c527	2981770	runFastp (580)	COMPLETED	0	2023-12-04 12:07:08.112	10.7s	9s	118.2%	689.2 MB	909.2 MB	76.4 MB	11.5 MB	SARS-CoV-2
583	21/e2f69c	2981794	runFastp (581)	COMPLETED	0	2023-12-04 12:07:08.132	11.3s	9.6s	117.2%	727.2 MB	1003.1 MB	78.1 MB	12.1 MB	SARS-CoV-2
586	cb/4e56a5	2983428	runFastp (584)	COMPLETED	0	2023-12-04 12:07:11.995	8.9s	7.5s	118.5%	666.8 MB	979.6 MB	57.1 MB	8.8 MB	SARS-CoV-2
585	23/fa0203	2982822	runFastp (583)	COMPLETED	0	2023-12-04 12:07:10.503	10.7s	8.9s	117.4%	723.7 MB	1005.7 MB	66.6 MB	9.7 MB	SARS-CoV-2
584	d8/fe4bac	2982631	runFastp (582)	COMPLETED	0	2023-12-04 12:07:10.129	11.1s	9.5s	111.4%	712.8 MB	1023.6 MB	60.7 MB	6.1 MB	SARS-CoV-2
589	4a/5fc784	2985928	runFastp (587)	COMPLETED	0	2023-12-04 12:07:18.847	5.1s	3.2s	104.1%	54.3 MB	57.8 MB	16.1 MB	2.2 MB	SARS-CoV-2
590	86/47e9a3	2986336	runFastp (588)	COMPLETED	0	2023-12-04 12:07:19.465	10.7s	9s	117.1%	707.5 MB	991.1 MB	76.7 MB	11.3 MB	SARS-CoV-2
593	e6/a274f1	2987253	runFastp (591)	COMPLETED	0	2023-12-04 12:07:21.273	9s	6.9s	116.4%	679.5 MB	977.8 MB	54.7 MB	8.6 MB	SARS-CoV-2
591	ca/49cd12	2987021	runFastp (589)	COMPLETED	0	2023-12-04 12:07:20.933	9.3s	7.2s	120.4%	733.4 MB	975.3 MB	67.1 MB	11.6 MB	SARS-CoV-2
588	d1/bc185b	2985088	runFastp (586)	COMPLETED	0	2023-12-04 12:07:16.819	14.8s	13.3s	121.2%	160.3 MB	271.6 MB	115.1 MB	18.8 MB	SARS-CoV-2
592	68/c1ab77	2987096	runFastp (590)	COMPLETED	0	2023-12-04 12:07:21.193	14.9s	12.9s	119.4%	447.8 MB	451.3 MB	113.1 MB	18.2 MB	SARS-CoV-2
600	2f/08ebc6	2992719	runFastp (598)	COMPLETED	0	2023-12-04 12:07:36.077	1.9s	507ms	91.7%	7.5 MB	11.2 MB	3.9 MB	764.3 KB	SARS-CoV-2
595	a9/a24963	2988361	runFastp (593)	COMPLETED	0	2023-12-04 12:07:23.951	14.3s	12.5s	120.1%	691.3 MB	943.8 MB	110.6 MB	17.7 MB	SARS-CoV-2
599	9f/bce926	2991135	runFastp (597)	COMPLETED	0	2023-12-04 12:07:31.633	9.1s	7.7s	136.1%	831.7 MB	1 GB	113.4 MB	16.6 MB	SARS-CoV-2
602	1d/d379aa	2993698	runFastp (600)	COMPLETED	0	2023-12-04 12:07:38.301	2.8s	1.1s	101.3%	590.8 MB	913.9 MB	8.9 MB	1.1 MB	SARS-CoV-2
597	d5/8b20a6	2990458	runFastp (595)	COMPLETED	0	2023-12-04 12:07:30.247	14.6s	12.8s	126.6%	696.8 MB	1007.2 MB	122.1 MB	20.9 MB	SARS-CoV-2
598	5b/d9c1d4	2990487	runFastp (596)	COMPLETED	0	2023-12-04 12:07:30.272	14.7s	12.8s	131.6%	860 MB	1.1 GB	142.6 MB	25.8 MB	SARS-CoV-2
596	59/e54b97	2990421	runFastp (594)	COMPLETED	0	2023-12-04 12:07:30.166	15.1s	13.1s	126.4%	699.4 MB	943.5 MB	127.4 MB	22.6 MB	SARS-CoV-2
606	fb/40254a	2996220	runFastp (604)	COMPLETED	0	2023-12-04 12:07:44.950	4.2s	2.1s	128.6%	450.6 MB	465.4 MB	36 MB	5 MB	SARS-CoV-2
604	97/7d0177	2994989	runFastp (602)	COMPLETED	0	2023-12-04 12:07:41.135	8.3s	6.6s	133.9%	793.9 MB	1001.1 MB	100 MB	14.5 MB	SARS-CoV-2
601	4b/21374d	2993448	runFastp (599)	COMPLETED	0	2023-12-04 12:07:37.990	11.8s	10s	120.6%	703.7 MB	981.3 MB	84.7 MB	13.5 MB	SARS-CoV-2
607	a5/0fa113	2996397	runFastp (605)	COMPLETED	0	2023-12-04 12:07:45.228	6s	4s	128.0%	687.5 MB	893.7 MB	49.1 MB	7.8 MB	SARS-CoV-2
609	20/3f0d4c	2998154	runFastp (607)	COMPLETED	0	2023-12-04 12:07:49.473	2.4s	488ms	89.4%	7.7 MB	11.2 MB	2.7 MB	676.1 KB	SARS-CoV-2
608	42/95cff2	2997966	runFastp (606)	COMPLETED	0	2023-12-04 12:07:49.142	2.8s	937ms	103.5%	6.4 MB	11.2 MB	8.7 MB	1.6 MB	SARS-CoV-2
610	38/5c82c0	2998434	runFastp (608)	COMPLETED	0	2023-12-04 12:07:49.829	2.8s	451ms	83.4%	6.8 MB	11.2 MB	1.2 MB	618.4 KB	SARS-CoV-2
613	e7/6b0b33	2999480	runFastp (611)	COMPLETED	0	2023-12-04 12:07:51.991	2.1s	449ms	87.5%	7.2 MB	11.2 MB	1.7 MB	587.8 KB	SARS-CoV-2
612	f4/1d3819	2999398	runFastp (610)	COMPLETED	0	2023-12-04 12:07:51.926	2.6s	920ms	97.9%	7.8 MB	11.2 MB	6.8 MB	732.8 KB	SARS-CoV-2
603	ca/d3cc2b	2994745	runFastp (601)	COMPLETED	0	2023-12-04 12:07:40.772	15.1s	13.2s	125.2%	691.7 MB	1009.3 MB	117.1 MB	19.4 MB	SARS-CoV-2
611	5f/e2441b	2999047	runFastp (609)	COMPLETED	0	2023-12-04 12:07:51.227	6.2s	4.6s	136.9%	728.3 MB	1 GB	72.9 MB	10.4 MB	SARS-CoV-2
616	96/0335a7	3000867	runFastp (614)	COMPLETED	0	2023-12-04 12:07:54.526	3.2s	1.4s	105.3%	579.6 MB	906.4 MB	11.8 MB	1.1 MB	SARS-CoV-2
617	b7/ccff82	3001384	runFastp (615)	COMPLETED	0	2023-12-04 12:07:55.913	2.1s	662ms	88.3%	6.4 MB	11.2 MB	3.4 MB	615.2 KB	SARS-CoV-2
615	a3/a56b9a	3000674	runFastp (613)	COMPLETED	0	2023-12-04 12:07:54.094	6.3s	4.7s	142.0%	762.5 MB	1 GB	85 MB	11 MB	SARS-CoV-2
618	5e/07f461	3002421	runFastp (616)	COMPLETED	0	2023-12-04 12:07:57.779	2.6s	495ms	86.1%	7.6 MB	11.2 MB	2.7 MB	614 KB	SARS-CoV-2
619	98/44631d	3002463	runFastp (617)	COMPLETED	0	2023-12-04 12:07:57.986	2.4s	465ms	87.2%	7 MB	11.2 MB	2.4 MB	595.7 KB	SARS-CoV-2
605	fd/83c2dc	2996116	runFastp (603)	COMPLETED	0	2023-12-04 12:07:44.882	15.9s	13.9s	125.7%	264.2 MB	268.1 MB	127.4 MB	22.1 MB	SARS-CoV-2
614	f3/924a86	2999890	runFastp (612)	COMPLETED	0	2023-12-04 12:07:52.606	12.8s	11.2s	121.6%	813.7 MB	1.1 GB	107.7 MB	15.8 MB	SARS-CoV-2
715	43/444a2c	3002165	runFastp (713)	COMPLETED	0	2023-12-04 12:07:57.439	8.3s	6.3s	114.1%	469.4 MB	511.4 MB	45 MB	5.9 MB	SARS-CoV-2
620	f9/6dc186	3003405	runFastp (618)	COMPLETED	0	2023-12-04 12:08:00.367	8.7s	6.8s	124.7%	746.3 MB	981.4 MB	82.2 MB	10.4 MB	SARS-CoV-2
623	3e/5c8593	3003909	runFastp (621)	COMPLETED	0	2023-12-04 12:08:00.761	8.9s	6.8s	125.9%	749.2 MB	1 GB	82.2 MB	12.7 MB	SARS-CoV-2
625	f8/b584b5	3005709	runFastp (623)	COMPLETED	0	2023-12-04 12:08:05.696	4.5s	2.7s	133.9%	690.6 MB	900.4 MB	48.2 MB	5.2 MB	SARS-CoV-2
621	97/02f5d4	3003467	runFastp (619)	COMPLETED	0	2023-12-04 12:08:00.420	11s	9s	129.0%	820.1 MB	1 GB	113.2 MB	17.3 MB	SARS-CoV-2
622	ce/ae047f	3003478	runFastp (620)	COMPLETED	0	2023-12-04 12:08:00.425	13.1s	11s	118.6%	716.6 MB	927.5 MB	93 MB	14.4 MB	SARS-CoV-2
627	cc/c0a183	3007645	runFastp (625)	COMPLETED	0	2023-12-04 12:08:10.211	5.4s	3.6s	139.6%	720 MB	1 GB	69 MB	8.6 MB	SARS-CoV-2
626	d7/820432	3007048	runFastp (624)	COMPLETED	0	2023-12-04 12:08:09.039	7.1s	5.6s	120.1%	708.4 MB	970.4 MB	56.5 MB	7.1 MB	SARS-CoV-2
629	69/417c9c	3009145	runFastp (627)	COMPLETED	0	2023-12-04 12:08:13.517	5.7s	4.2s	130.8%	680.8 MB	900.3 MB	53.7 MB	7.6 MB	SARS-CoV-2
631	12/bbdb03	3010343	runFastp (629)	COMPLETED	0	2023-12-04 12:08:16.154	3.3s	1.3s	126.7%	626.7 MB	865 MB	21.5 MB	2.8 MB	SARS-CoV-2
624	07/e35f66	3005615	runFastp (622)	COMPLETED	0	2023-12-04 12:08:05.450	15.4s	13.5s	119.0%	690.1 MB	942.7 MB	107.5 MB	16.3 MB	SARS-CoV-2
628	81/95f6bf	3008318	runFastp (626)	COMPLETED	0	2023-12-04 12:08:11.464	11s	9.6s	125.1%	763.2 MB	990.8 MB	93.5 MB	14.3 MB	SARS-CoV-2
632	a1/cee956	3011431	runFastp (630)	COMPLETED	0	2023-12-04 12:08:19.215	4s	2.3s	112.5%	625 MB	860.6 MB	20.2 MB	3.4 MB	SARS-CoV-2
725	ab/7eb9d2	3007452	runFastp (723)	COMPLETED	0	2023-12-04 12:08:09.702	14.5s	12.8s	117.2%	167.5 MB	170.9 MB	95.6 MB	13.1 MB	SARS-CoV-2
636	ce/23617c	3012913	runFastp (634)	COMPLETED	0	2023-12-04 12:08:22.460	3.4s	1.8s	128.5%	602.8 MB	736.1 MB	26.6 MB	3.7 MB	SARS-CoV-2
638	d2/05ef70	3013724	runFastp (636)	COMPLETED	0	2023-12-04 12:08:24.186	2.4s	824ms	99.1%	6.9 MB	11.2 MB	5.1 MB	796.7 KB	SARS-CoV-2
634	f5/23bc70	3011503	runFastp (632)	COMPLETED	0	2023-12-04 12:08:19.495	7.6s	6s	133.7%	762.2 MB	986.8 MB	84.2 MB	11.6 MB	SARS-CoV-2
637	28/884ea6	3013319	runFastp (635)	COMPLETED	0	2023-12-04 12:08:23.262	4.3s	2.6s	139.9%	665.8 MB	878.2 MB	46.1 MB	5.5 MB	SARS-CoV-2
635	63/5146e3	3012233	runFastp (633)	COMPLETED	0	2023-12-04 12:08:20.879	8.2s	6.6s	139.6%	812.2 MB	1.1 GB	109.2 MB	14.7 MB	SARS-CoV-2
640	de/2dd738	3014822	runFastp (638)	COMPLETED	0	2023-12-04 12:08:26.628	4.1s	2.6s	135.4%	681.4 MB	956.9 MB	44.6 MB	5.4 MB	SARS-CoV-2
630	ae/0c2060	3009987	runFastp (628)	COMPLETED	0	2023-12-04 12:08:15.614	15.9s	13.7s	126.0%	136 MB	139.6 MB	126.8 MB	22.2 MB	SARS-CoV-2
641	01/d51985	3015173	runFastp (639)	COMPLETED	0	2023-12-04 12:08:27.140	5.1s	3.1s	130.6%	644.9 MB	954.8 MB	42.6 MB	5.1 MB	SARS-CoV-2
642	a1/56a755	3015468	runFastp (640)	COMPLETED	0	2023-12-04 12:08:27.567	5.9s	3.9s	134.8%	720.8 MB	976.2 MB	61.6 MB	7.8 MB	SARS-CoV-2
639	43/6e47c3	3014459	runFastp (637)	COMPLETED	0	2023-12-04 12:08:25.854	8.4s	6.8s	135.2%	754.9 MB	965.9 MB	98.9 MB	14.5 MB	SARS-CoV-2
646	b6/382575	3017464	runFastp (644)	COMPLETED	0	2023-12-04 12:08:32.232	4.3s	2.7s	132.9%	684.8 MB	959.2 MB	47.7 MB	5.9 MB	SARS-CoV-2
643	94/be4eeb	3016034	runFastp (641)	COMPLETED	0	2023-12-04 12:08:29.059	7.8s	6.4s	131.2%	743.9 MB	1 GB	89.7 MB	12.2 MB	SARS-CoV-2
648	86/5bf27b	3018431	runFastp (646)	COMPLETED	0	2023-12-04 12:08:34.222	4s	2.5s	123.5%	635.9 MB	861 MB	32.5 MB	4.5 MB	SARS-CoV-2
645	e2/11b725	3017166	runFastp (643)	COMPLETED	0	2023-12-04 12:08:31.554	9.6s	8s	124.1%	774.3 MB	994.4 MB	91.7 MB	12.5 MB	SARS-CoV-2
644	44/5144d5	3016752	runFastp (642)	COMPLETED	0	2023-12-04 12:08:30.766	13.2s	11.6s	119.2%	707.2 MB	998.8 MB	100.8 MB	15.7 MB	SARS-CoV-2
647	8b/a469d6	3018036	runFastp (645)	COMPLETED	0	2023-12-04 12:08:33.508	12.6s	11s	128.5%	775 MB	976.1 MB	119.8 MB	18.9 MB	SARS-CoV-2
653	57/b24e76	3021319	runFastp (651)	COMPLETED	0	2023-12-04 12:08:41.128	5.5s	4.1s	132.6%	700.7 MB	1 GB	62.8 MB	7.9 MB	SARS-CoV-2
650	04/2f0023	3019588	runFastp (648)	COMPLETED	0	2023-12-04 12:08:36.817	10.6s	8.8s	121.2%	759.6 MB	982.8 MB	85 MB	13.3 MB	SARS-CoV-2
652	b4/ac9246	3020268	runFastp (650)	COMPLETED	0	2023-12-04 12:08:38.231	9.6s	8.1s	121.0%	667 MB	963.8 MB	69.9 MB	10.8 MB	SARS-CoV-2
656	ca/5247bb	3023583	runFastp (654)	COMPLETED	0	2023-12-04 12:08:46.631	4.8s	2.9s	113.0%	60.7 MB	64.3 MB	23.1 MB	3.2 MB	SARS-CoV-2
649	87/0cc8be	3019379	runFastp (647)	COMPLETED	0	2023-12-04 12:08:36.514	15s	13.2s	123.5%	366.4 MB	376.9 MB	119.3 MB	20.3 MB	SARS-CoV-2
655	2b/c342f5	3023282	runFastp (653)	COMPLETED	0	2023-12-04 12:08:46.090	8.6s	7s	114.1%	681.1 MB	986.8 MB	56 MB	6.6 MB	SARS-CoV-2
654	3b/cf1268	3022439	runFastp (652)	COMPLETED	0	2023-12-04 12:08:43.978	11.4s	9.8s	118.2%	701.9 MB	978.4 MB	81 MB	12.3 MB	SARS-CoV-2
756	c3/70b503	3025436	runFastp (754)	COMPLETED	0	2023-12-04 12:08:51.568	4s	2.3s	108.2%	609.3 MB	922.3 MB	16.1 MB	2.9 MB	SARS-CoV-2
657	c9/9aba91	3024288	runFastp (655)	COMPLETED	0	2023-12-04 12:08:47.883	9.3s	7.3s	118.5%	656.4 MB	967.2 MB	57 MB	8.8 MB	SARS-CoV-2
753	f6/2c9e3b	3023961	runFastp (751)	COMPLETED	0	2023-12-04 12:08:47.461	14s	11.6s	118.1%	723.3 MB	936.6 MB	93.5 MB	13.8 MB	SARS-CoV-2
659	fd/45802f	3026742	runFastp (657)	COMPLETED	0	2023-12-04 12:08:54.668	7.9s	6.3s	113.1%	671.7 MB	996.9 MB	48.2 MB	5.3 MB	SARS-CoV-2
658	9e/44f300	3025400	runFastp (656)	COMPLETED	0	2023-12-04 12:08:51.457	11.3s	9.6s	115.1%	732.8 MB	954.1 MB	73.5 MB	9.6 MB	SARS-CoV-2
661	54/065d19	3028120	runFastp (659)	COMPLETED	0	2023-12-04 12:08:57.160	7.2s	5.8s	112.4%	671 MB	912.2 MB	42.2 MB	4.1 MB	SARS-CoV-2
660	76/3b809d	3027219	runFastp (658)	COMPLETED	0	2023-12-04 12:08:55.413	9.4s	7.6s	117.8%	698.2 MB	1 GB	54.9 MB	7.5 MB	SARS-CoV-2
759	90/d92aa9	3027255	runFastp (757)	COMPLETED	0	2023-12-04 12:08:55.580	13s	11.3s	119.3%	741.2 MB	950.1 MB	91.9 MB	15.1 MB	SARS-CoV-2
665	03/4204cd	3030277	runFastp (663)	COMPLETED	0	2023-12-04 12:09:02.792	6.2s	4.5s	112.7%	658.1 MB	963.1 MB	33.9 MB	4.1 MB	SARS-CoV-2
664	48/f99fec	3030088	runFastp (662)	COMPLETED	0	2023-12-04 12:09:02.587	7.4s	5.6s	117.7%	666.3 MB	961.7 MB	40.3 MB	7.1 MB	SARS-CoV-2
662	b6/742bca	3029659	runFastp (660)	COMPLETED	0	2023-12-04 12:09:01.470	10s	8.6s	113.4%	725.7 MB	948.6 MB	60 MB	6.2 MB	SARS-CoV-2
670	22/e3b12d	3033434	runFastp (668)	COMPLETED	0	2023-12-04 12:09:10.023	2.1s	551ms	82.6%	6.8 MB	11.2 MB	3.3 MB	603.2 KB	SARS-CoV-2
666	23/5b0b50	3031068	runFastp (664)	COMPLETED	0	2023-12-04 12:09:04.398	8.5s	7s	117.6%	648.9 MB	887.8 MB	58.6 MB	9.3 MB	SARS-CoV-2
672	27/4d2cf4	3034573	runFastp (670)	COMPLETED	0	2023-12-04 12:09:12.129	2.1s	502ms	84.6%	7.7 MB	11.2 MB	3 MB	674 KB	SARS-CoV-2
667	41/dccc99	3031344	runFastp (665)	COMPLETED	0	2023-12-04 12:09:04.832	10.4s	8.7s	118.0%	707.6 MB	985 MB	63.2 MB	8.9 MB	SARS-CoV-2
668	48/baf409	3032775	runFastp (666)	COMPLETED	0	2023-12-04 12:09:08.615	10.5s	8.7s	115.6%	711.6 MB	998.4 MB	66.2 MB	9.4 MB	SARS-CoV-2
674	c5/a467b1	3035597	runFastp (672)	COMPLETED	0	2023-12-04 12:09:14.230	4.9s	3.2s	110.6%	62.3 MB	65.8 MB	26.3 MB	2.4 MB	SARS-CoV-2
675	73/a25641	3036058	runFastp (673)	COMPLETED	0	2023-12-04 12:09:15.201	6.1s	4.6s	116.3%	648.4 MB	890.5 MB	35.4 MB	5.7 MB	SARS-CoV-2
669	12/7b05f1	3033026	runFastp (667)	COMPLETED	0	2023-12-04 12:09:08.993	13.5s	11.7s	117.5%	738.8 MB	1 GB	86.3 MB	11.9 MB	SARS-CoV-2
671	55/fa9ad3	3034211	runFastp (669)	COMPLETED	0	2023-12-04 12:09:11.511	11.5s	10s	115.8%	731.1 MB	1018.2 MB	77.1 MB	10.8 MB	SARS-CoV-2
673	8e/f71289	3035030	runFastp (671)	COMPLETED	0	2023-12-04 12:09:12.947	11.9s	10.4s	119.9%	719.8 MB	944 MB	83.8 MB	12.1 MB	SARS-CoV-2
676	10/c71667	3037559	runFastp (674)	COMPLETED	0	2023-12-04 12:09:19.137	7.8s	6.2s	111.7%	662.9 MB	670.6 MB	41.7 MB	4.6 MB	SARS-CoV-2
677	0a/d5e65e	3037562	runFastp (675)	COMPLETED	0	2023-12-04 12:09:19.143	9.2s	7.7s	115.8%	707.1 MB	998.1 MB	58.7 MB	8.2 MB	SARS-CoV-2
680	dd/ea616a	3039401	runFastp (678)	COMPLETED	0	2023-12-04 12:09:23.047	5.9s	4.2s	114.5%	52.2 MB	55.6 MB	33.3 MB	5.5 MB	SARS-CoV-2
678	2c/cda525	3038621	runFastp (676)	COMPLETED	0	2023-12-04 12:09:21.280	9.5s	6.6s	113.2%	706.8 MB	939.3 MB	48.9 MB	5 MB	SARS-CoV-2
679	00/ea9582	3038936	runFastp (677)	COMPLETED	0	2023-12-04 12:09:22.538	11.3s	9.4s	115.3%	702.3 MB	1011.1 MB	68.9 MB	9.4 MB	SARS-CoV-2
682	a4/055205	3040957	runFastp (680)	COMPLETED	0	2023-12-04 12:09:26.922	7.8s	6.3s	111.3%	651.5 MB	912.8 MB	45.4 MB	3.9 MB	SARS-CoV-2
681	fc/172fb4	3040171	runFastp (679)	COMPLETED	0	2023-12-04 12:09:24.818	10.1s	8.7s	115.9%	707.9 MB	931.1 MB	66.9 MB	9.7 MB	SARS-CoV-2
684	0b/da796b	3041879	runFastp (682)	COMPLETED	0	2023-12-04 12:09:28.999	9.6s	8.1s	114.0%	718.8 MB	955.1 MB	61.2 MB	8.1 MB	SARS-CoV-2
683	e9/4509c6	3041634	runFastp (681)	COMPLETED	0	2023-12-04 12:09:28.338	11.2s	9.6s	113.6%	746.2 MB	965.1 MB	68.5 MB	8.2 MB	SARS-CoV-2
688	cb/85ed11	3044282	runFastp (686)	COMPLETED	0	2023-12-04 12:09:34.973	7.1s	5.4s	108.4%	694 MB	929.9 MB	37.2 MB	2.9 MB	SARS-CoV-2
686	95/3b83cc	3043823	runFastp (684)	COMPLETED	0	2023-12-04 12:09:33.885	9.4s	7.8s	113.4%	701.9 MB	928.5 MB	60.3 MB	6.3 MB	SARS-CoV-2
685	90/a375d5	3042768	runFastp (683)	COMPLETED	0	2023-12-04 12:09:30.833	12.5s	11.1s	116.5%	737.7 MB	1016.1 MB	86.3 MB	10.6 MB	SARS-CoV-2
687	3a/4bc8ce	3044241	runFastp (685)	COMPLETED	0	2023-12-04 12:09:34.750	9s	7.3s	113.6%	678.6 MB	989.5 MB	51.7 MB	5.4 MB	SARS-CoV-2
690	90/72dd36	3046252	runFastp (688)	COMPLETED	0	2023-12-04 12:09:39.528	5.9s	4.3s	114.2%	653.6 MB	953.3 MB	36.3 MB	3.8 MB	SARS-CoV-2
689	fb/3d391e	3045900	runFastp (687)	COMPLETED	0	2023-12-04 12:09:38.604	12.7s	11.2s	119.2%	720.3 MB	929.4 MB	90.6 MB	14.8 MB	SARS-CoV-2
695	f7/648a5a	3049021	runFastp (693)	COMPLETED	0	2023-12-04 12:09:45.395	8.4s	7s	117.8%	681.1 MB	975.8 MB	56 MB	7.9 MB	SARS-CoV-2
691	6c/e84880	3047322	runFastp (689)	COMPLETED	0	2023-12-04 12:09:42.053	13.1s	11.6s	116.4%	749.9 MB	1 GB	86.6 MB	11.9 MB	SARS-CoV-2
692	fe/e9c800	3047909	runFastp (690)	COMPLETED	0	2023-12-04 12:09:43.335	12.6s	10.9s	115.4%	753.7 MB	965.9 MB	82.7 MB	11 MB	SARS-CoV-2
696	d5/ad48e3	3051132	runFastp (694)	COMPLETED	0	2023-12-04 12:09:51.355	6.3s	4.8s	117.3%	643.4 MB	953.3 MB	33.2 MB	6.1 MB	SARS-CoV-2
693	86/dcf1db	3047998	runFastp (691)	COMPLETED	0	2023-12-04 12:09:43.383	15.9s	14.3s	117.1%	184.7 MB	188.2 MB	108.2 MB	14.9 MB	SARS-CoV-2
694	c1/fdcb86	3048332	runFastp (692)	COMPLETED	0	2023-12-04 12:09:43.797	15.8s	13.9s	121.4%	171.8 MB	175.3 MB	113.3 MB	17.1 MB	SARS-CoV-2
697	fb/1ebd18	3052028	runFastp (695)	COMPLETED	0	2023-12-04 12:09:53.764	14s	12.6s	119.0%	478.6 MB	533.2 MB	104.2 MB	15.6 MB	SARS-CoV-2
699	08/998c32	3053007	runFastp (697)	COMPLETED	0	2023-12-04 12:09:55.984	12.1s	10.5s	115.9%	714.6 MB	950.1 MB	81.3 MB	11.5 MB	SARS-CoV-2
698	8c/4e77a1	3052651	runFastp (696)	COMPLETED	0	2023-12-04 12:09:55.122	14.4s	12.7s	120.1%	398.6 MB	454.3 MB	104.9 MB	17.2 MB	SARS-CoV-2
701	b0/9b2bb0	3054192	runFastp (699)	COMPLETED	0	2023-12-04 12:09:59.315	11.2s	9.3s	115.0%	723.5 MB	1017.8 MB	72.4 MB	7.4 MB	SARS-CoV-2
700	ff/04599b	3053647	runFastp (698)	COMPLETED	0	2023-12-04 12:09:57.644	15s	13.6s	117.8%	161.8 MB	165.4 MB	110 MB	15.3 MB	SARS-CoV-2
704	15/40ca1b	3057255	runFastp (702)	COMPLETED	0	2023-12-04 12:10:08.124	5s	3.2s	112.1%	51.4 MB	54.9 MB	23 MB	3.6 MB	SARS-CoV-2
702	f1/2975b3	3054436	runFastp (700)	COMPLETED	0	2023-12-04 12:09:59.649	13.8s	12s	117.4%	731.5 MB	1 GB	93.3 MB	13.8 MB	SARS-CoV-2
705	f5/f47f5c	3057826	runFastp (703)	COMPLETED	0	2023-12-04 12:10:09.564	6.7s	5.1s	111.7%	367.1 MB	420 MB	37.3 MB	4.1 MB	SARS-CoV-2
703	23/58f38a	3057063	runFastp (701)	COMPLETED	0	2023-12-04 12:10:07.780	10.3s	8.5s	117.4%	705.9 MB	992.1 MB	65.1 MB	9.9 MB	SARS-CoV-2
706	ae/e723a2	3058224	runFastp (704)	COMPLETED	0	2023-12-04 12:10:10.500	8.8s	7.4s	119.3%	643.2 MB	890.9 MB	61.6 MB	9.7 MB	SARS-CoV-2
708	fa/817a11	3059287	runFastp (706)	COMPLETED	0	2023-12-04 12:10:13.087	9.5s	7.7s	111.6%	718.1 MB	1 GB	53.7 MB	5.6 MB	SARS-CoV-2
712	d0/e9c8c7	3061850	runFastp (710)	COMPLETED	0	2023-12-04 12:10:19.325	5.5s	4.2s	117.5%	53.9 MB	57.5 MB	32.6 MB	6.2 MB	SARS-CoV-2
709	4a/b29faf	3059522	runFastp (707)	COMPLETED	0	2023-12-04 12:10:13.481	13.2s	10.9s	117.9%	743.1 MB	1018.9 MB	82.6 MB	11.9 MB	SARS-CoV-2
707	ea/9e9844	3059006	runFastp (705)	COMPLETED	0	2023-12-04 12:10:12.699	14.8s	12.9s	116.8%	163 MB	166.4 MB	106.7 MB	13.6 MB	SARS-CoV-2
710	36/c90814	3060567	runFastp (708)	COMPLETED	0	2023-12-04 12:10:16.264	11.8s	10.3s	112.8%	745.4 MB	1 GB	72.6 MB	7.1 MB	SARS-CoV-2
711	5d/62d81a	3061409	runFastp (709)	COMPLETED	0	2023-12-04 12:10:18.124	10.5s	9.1s	120.5%	695 MB	977.3 MB	69.3 MB	11.4 MB	SARS-CoV-2
713	9e/e89e4d	3063080	runFastp (711)	COMPLETED	0	2023-12-04 12:10:22.561	9.7s	8.1s	118.2%	681.9 MB	982.8 MB	63.5 MB	10.2 MB	SARS-CoV-2
719	b4/54f4e7	3065716	runFastp (717)	COMPLETED	0	2023-12-04 12:10:28.633	7.1s	5.3s	113.4%	98.9 MB	102.2 MB	39.3 MB	5 MB	SARS-CoV-2
720	a7/e3e9ee	3067025	runFastp (718)	COMPLETED	0	2023-12-04 12:10:32.257	4.4s	3s	112.1%	61.1 MB	64.6 MB	22.7 MB	2.9 MB	SARS-CoV-2
718	5a/0c40d8	3065360	runFastp (716)	COMPLETED	0	2023-12-04 12:10:28.057	9.4s	7.4s	114.6%	668.1 MB	985.3 MB	49.5 MB	6.7 MB	SARS-CoV-2
716	94/5951ae	3064655	runFastp (714)	COMPLETED	0	2023-12-04 12:10:26.718	11.4s	9.9s	115.7%	745.2 MB	1 GB	72.9 MB	8.5 MB	SARS-CoV-2
717	38/ac7c95	3065068	runFastp (715)	COMPLETED	0	2023-12-04 12:10:27.515	10.9s	9.2s	118.6%	715.1 MB	1008.2 MB	74.2 MB	11 MB	SARS-CoV-2
714	7e/ebccbc	3063949	runFastp (712)	COMPLETED	0	2023-12-04 12:10:24.880	13.6s	12.1s	120.5%	698.8 MB	996.7 MB	98.5 MB	15.5 MB	SARS-CoV-2
722	7d/374b02	3068779	runFastp (720)	COMPLETED	0	2023-12-04 12:10:36.692	6.1s	4.6s	112.5%	656.6 MB	902.1 MB	33.6 MB	4.6 MB	SARS-CoV-2
721	92/016f5c	3068407	runFastp (719)	COMPLETED	0	2023-12-04 12:10:35.747	8.1s	6.4s	115.5%	514.8 MB	579.7 MB	50.7 MB	5.6 MB	SARS-CoV-2
728	2e/82db6e	3071530	runFastp (726)	COMPLETED	0	2023-12-04 12:10:42.823	4.3s	2.8s	114.3%	180.4 MB	213.6 MB	21 MB	3.4 MB	SARS-CoV-2
729	a8/a8007e	3071992	runFastp (727)	COMPLETED	0	2023-12-04 12:10:43.812	4.2s	2.8s	114.6%	284.3 MB	302.4 MB	23.6 MB	3 MB	SARS-CoV-2
724	f5/825e23	3069562	runFastp (722)	COMPLETED	0	2023-12-04 12:10:38.167	10s	8.1s	117.8%	677.8 MB	909.2 MB	64.8 MB	10.2 MB	SARS-CoV-2
723	5c/e9876f	3069187	runFastp (721)	COMPLETED	0	2023-12-04 12:10:37.457	11s	9.3s	115.1%	720.5 MB	1021.6 MB	71.8 MB	8.7 MB	SARS-CoV-2
727	98/a854b4	3069755	runFastp (725)	COMPLETED	0	2023-12-04 12:10:38.479	11.5s	9.5s	120.3%	676.8 MB	977.6 MB	81.5 MB	12.8 MB	SARS-CoV-2
726	f4/44ebbe	3069698	runFastp (724)	COMPLETED	0	2023-12-04 12:10:38.436	12s	10.1s	117.2%	735.5 MB	1016.7 MB	75.3 MB	9.9 MB	SARS-CoV-2
730	d3/94155d	3073210	runFastp (728)	COMPLETED	0	2023-12-04 12:10:47.159	9.5s	6.6s	117.1%	663.5 MB	893.7 MB	52.8 MB	7.8 MB	SARS-CoV-2
735	a2/fcc4db	3074742	runFastp (733)	COMPLETED	0	2023-12-04 12:10:50.461	6.2s	4.5s	111.4%	657.1 MB	960.2 MB	32.4 MB	4.2 MB	SARS-CoV-2
732	2e/8f128f	3073627	runFastp (730)	COMPLETED	0	2023-12-04 12:10:48.214	9s	6.4s	113.5%	421.3 MB	498.6 MB	50.1 MB	5.9 MB	SARS-CoV-2
734	40/1abcd1	3074552	runFastp (732)	COMPLETED	0	2023-12-04 12:10:50.005	8.6s	6.8s	112.4%	693.6 MB	994.3 MB	51 MB	4.8 MB	SARS-CoV-2
731	2e/7f83c5	3073585	runFastp (729)	COMPLETED	0	2023-12-04 12:10:48.046	12.3s	9.5s	116.6%	706.1 MB	1011.7 MB	72.2 MB	10.2 MB	SARS-CoV-2
736	2d/b08149	3077040	runFastp (734)	COMPLETED	0	2023-12-04 12:10:56.649	4.6s	2.9s	111.4%	51.6 MB	55.2 MB	20.6 MB	3.1 MB	SARS-CoV-2
733	50/1a41b8	3073751	runFastp (731)	COMPLETED	0	2023-12-04 12:10:48.494	12.9s	10.5s	120.0%	714.9 MB	995.8 MB	79.8 MB	12.8 MB	SARS-CoV-2
737	8b/9fe7ce	3077075	runFastp (735)	COMPLETED	0	2023-12-04 12:10:56.679	8.4s	6.8s	117.6%	669.1 MB	900.9 MB	54.9 MB	9 MB	SARS-CoV-2
741	c9/647b6d	3079336	runFastp (739)	COMPLETED	0	2023-12-04 12:11:01.293	6.5s	4.9s	106.5%	654.8 MB	914.5 MB	34 MB	4.2 MB	SARS-CoV-2
738	3e/62aebe	3077623	runFastp (736)	COMPLETED	0	2023-12-04 12:10:57.262	12.1s	10.4s	117.6%	729.1 MB	1022.2 MB	83.3 MB	12 MB	SARS-CoV-2
739	9d/b8b08e	3078192	runFastp (737)	COMPLETED	0	2023-12-04 12:10:58.618	11.2s	9.8s	113.9%	751.6 MB	969.2 MB	71.9 MB	7.4 MB	SARS-CoV-2
740	8c/d41824	3079019	runFastp (738)	COMPLETED	0	2023-12-04 12:11:00.339	10.3s	8.7s	116.9%	718.5 MB	936.9 MB	65.1 MB	9.7 MB	SARS-CoV-2
743	e1/4d22dd	3080988	runFastp (741)	COMPLETED	0	2023-12-04 12:11:05.121	7.8s	6.4s	114.1%	677.1 MB	912.9 MB	46.9 MB	5.8 MB	SARS-CoV-2
742	74/d60b5b	3079426	runFastp (740)	COMPLETED	0	2023-12-04 12:11:01.393	13.1s	11.5s	116.5%	731.9 MB	1 GB	88.3 MB	12.9 MB	SARS-CoV-2
744	24/493087	3081939	runFastp (742)	COMPLETED	0	2023-12-04 12:11:07.798	7.9s	6.5s	115.9%	689.6 MB	915.5 MB	43.3 MB	6.8 MB	SARS-CoV-2
745	b5/7b0878	3082619	runFastp (743)	COMPLETED	0	2023-12-04 12:11:09.323	7.1s	5.5s	110.9%	673.3 MB	914.6 MB	35.9 MB	3.6 MB	SARS-CoV-2
749	f4/f5855e	3085020	runFastp (747)	COMPLETED	0	2023-12-04 12:11:14.475	4.5s	3s	113.3%	51.5 MB	55.3 MB	25.9 MB	2.8 MB	SARS-CoV-2
747	f8/83b2e3	3083373	runFastp (745)	COMPLETED	0	2023-12-04 12:11:10.655	10.8s	9.3s	114.0%	727.1 MB	1 GB	71 MB	6 MB	SARS-CoV-2
750	4d/03d2a0	3085539	runFastp (748)	COMPLETED	0	2023-12-04 12:11:15.655	6.2s	4.6s	116.0%	657.9 MB	962.5 MB	35.9 MB	5.5 MB	SARS-CoV-2
746	17/ffb407	3082918	runFastp (744)	COMPLETED	0	2023-12-04 12:11:09.831	13.1s	11.4s	120.2%	720.8 MB	997.5 MB	96.6 MB	15.5 MB	SARS-CoV-2
748	43/43ebae	3084312	runFastp (746)	COMPLETED	0	2023-12-04 12:11:12.965	10s	8.5s	113.8%	693.4 MB	943.8 MB	60.2 MB	6.7 MB	SARS-CoV-2
751	2d/ba4644	3085963	runFastp (749)	COMPLETED	0	2023-12-04 12:11:16.441	8.4s	6.9s	110.2%	687.6 MB	998.3 MB	45.6 MB	4.3 MB	SARS-CoV-2
752	b4/ecbdeb	3086956	runFastp (750)	COMPLETED	0	2023-12-04 12:11:18.988	6.5s	5s	111.6%	652.5 MB	976.7 MB	32 MB	3.9 MB	SARS-CoV-2
754	7a/9386b0	3087912	runFastp (752)	COMPLETED	0	2023-12-04 12:11:21.512	6.2s	4.5s	114.8%	643.4 MB	944.4 MB	33.8 MB	5.9 MB	SARS-CoV-2
757	13/30d350	3088546	runFastp (755)	COMPLETED	0	2023-12-04 12:11:22.984	5.7s	3.9s	114.2%	431.5 MB	474.5 MB	27.4 MB	4 MB	SARS-CoV-2
760	35/5e5bcd	3089632	runFastp (758)	COMPLETED	0	2023-12-04 12:11:24.876	7.3s	5.8s	111.2%	664.1 MB	910.2 MB	40.3 MB	5.4 MB	SARS-CoV-2
761	28/a5f83a	3089877	runFastp (759)	COMPLETED	0	2023-12-04 12:11:25.445	8s	6.4s	114.9%	688.9 MB	918.8 MB	47 MB	6.8 MB	SARS-CoV-2
758	d6/3f060e	3088547	runFastp (756)	COMPLETED	0	2023-12-04 12:11:22.989	10.4s	8.7s	115.8%	707.7 MB	929.5 MB	66.9 MB	9.4 MB	SARS-CoV-2
763	9d/722449	3091221	runFastp (761)	COMPLETED	0	2023-12-04 12:11:28.644	6.5s	5s	107.9%	621.8 MB	626.6 MB	34.9 MB	5.2 MB	SARS-CoV-2
755	ab/5539af	3088215	runFastp (753)	COMPLETED	0	2023-12-04 12:11:21.898	13.3s	11.5s	116.4%	780.7 MB	1 GB	87.3 MB	11.2 MB	SARS-CoV-2
762	ba/7ea2be	3090912	runFastp (760)	COMPLETED	0	2023-12-04 12:11:27.766	9.6s	8s	114.4%	698.1 MB	996.6 MB	58.5 MB	7.8 MB	SARS-CoV-2
768	cd/e4c445	3094134	runFastp (766)	COMPLETED	0	2023-12-04 12:11:35.230	5.7s	4s	110.8%	159.5 MB	200.1 MB	29 MB	3.8 MB	SARS-CoV-2
764	28/47b2c3	3092654	runFastp (762)	COMPLETED	0	2023-12-04 12:11:32.208	9.2s	7.5s	114.7%	707.6 MB	935.1 MB	55.4 MB	7.5 MB	SARS-CoV-2
765	79/6c1518	3093290	runFastp (763)	COMPLETED	0	2023-12-04 12:11:33.432	8s	6.5s	115.7%	680.6 MB	911 MB	51.2 MB	7.2 MB	SARS-CoV-2
766	0f/ae0e8d	3093291	runFastp (764)	COMPLETED	0	2023-12-04 12:11:33.438	8.6s	7.1s	113.0%	680.6 MB	994 MB	49.1 MB	6.1 MB	SARS-CoV-2
767	b7/357013	3094096	runFastp (765)	COMPLETED	0	2023-12-04 12:11:35.112	7.4s	5.6s	109.5%	662.4 MB	961.9 MB	37.7 MB	3.6 MB	SARS-CoV-2
771	5f/955b00	3096653	runFastp (769)	COMPLETED	0	2023-12-04 12:11:41.412	2.9s	963ms	99.0%	7.7 MB	11.2 MB	4.4 MB	472.3 KB	SARS-CoV-2
772	fa/c1401a	3096696	runFastp (770)	COMPLETED	0	2023-12-04 12:11:41.471	3.2s	1.2s	102.2%	588.3 MB	787.6 MB	6.3 MB	472.8 KB	SARS-CoV-2
774	5a/cf0aac	3097334	runFastp (772)	COMPLETED	0	2023-12-04 12:11:42.514	2.7s	965ms	98.8%	7.1 MB	11.2 MB	5.2 MB	472.7 KB	SARS-CoV-2
773	7f/82d1fd	3097241	runFastp (771)	COMPLETED	0	2023-12-04 12:11:42.068	3.3s	1.1s	98.3%	7.1 MB	11.2 MB	4.8 MB	472.6 KB	SARS-CoV-2
775	c4/e6d452	3098355	runFastp (773)	COMPLETED	0	2023-12-04 12:11:44.364	3.3s	1.5s	101.2%	195.5 MB	214 MB	7.3 MB	473.1 KB	SARS-CoV-2
776	2b/cc3fad	3098545	runFastp (774)	COMPLETED	0	2023-12-04 12:11:44.675	3.4s	1.2s	99.9%	588.6 MB	788.1 MB	6 MB	472.7 KB	SARS-CoV-2
777	87/10970b	3098839	runFastp (775)	COMPLETED	0	2023-12-04 12:11:45.263	3s	1s	100.9%	7.6 MB	11.2 MB	5.4 MB	472.8 KB	SARS-CoV-2
778	81/98aecb	3098928	runFastp (776)	COMPLETED	0	2023-12-04 12:11:45.368	3.4s	1.4s	102.7%	585.7 MB	718.7 MB	7.1 MB	473.1 KB	SARS-CoV-2
779	19/89e169	3099952	runFastp (777)	COMPLETED	0	2023-12-04 12:11:47.710	2.8s	1s	98.4%	7.6 MB	11.2 MB	4.5 MB	472.1 KB	SARS-CoV-2
769	e6/291897	3095107	runFastp (767)	COMPLETED	0	2023-12-04 12:11:37.338	14s	12.5s	116.5%	723.1 MB	1 GB	85.6 MB	11.8 MB	SARS-CoV-2
782	81/0b62c6	3100780	runFastp (780)	COMPLETED	0	2023-12-04 12:11:48.765	3s	1.1s	99.0%	7.2 MB	11.2 MB	4.9 MB	471.3 KB	SARS-CoV-2
781	85/ee41c6	3100398	runFastp (779)	COMPLETED	0	2023-12-04 12:11:48.298	3.5s	1.4s	101.4%	434 MB	438.3 MB	7.3 MB	473.3 KB	SARS-CoV-2
780	aa/f62e10	3100255	runFastp (778)	COMPLETED	0	2023-12-04 12:11:48.080	3.8s	1.3s	101.7%	563.4 MB	587.3 MB	6.8 MB	472.9 KB	SARS-CoV-2
770	58/b88175	3096455	runFastp (768)	COMPLETED	0	2023-12-04 12:11:40.952	11.2s	8.7s	116.7%	713 MB	995.2 MB	68.5 MB	10.3 MB	SARS-CoV-2
783	49/4268e0	3101497	runFastp (781)	COMPLETED	0	2023-12-04 12:11:50.563	3s	1.3s	101.2%	584.9 MB	784.7 MB	6.1 MB	472.6 KB	SARS-CoV-2
784	45/b8b495	3101860	runFastp (782)	COMPLETED	0	2023-12-04 12:11:51.307	3.3s	1.3s	102.8%	589.9 MB	788.7 MB	5.9 MB	472.9 KB	SARS-CoV-2
785	9d/eff61c	3102185	runFastp (783)	COMPLETED	0	2023-12-04 12:11:51.791	3s	961ms	99.5%	7.3 MB	11.2 MB	4.5 MB	472.3 KB	SARS-CoV-2
786	3a/22f62b	3102228	runFastp (784)	COMPLETED	0	2023-12-04 12:11:51.842	3.3s	1s	97.4%	7.6 MB	11.2 MB	4.2 MB	471.9 KB	SARS-CoV-2
788	2f/0d02cd	3102833	runFastp (786)	COMPLETED	0	2023-12-04 12:11:52.202	3.6s	1.4s	104.7%	525.6 MB	589.2 MB	7.6 MB	472.7 KB	SARS-CoV-2
787	e2/ad32e4	3102270	runFastp (785)	COMPLETED	0	2023-12-04 12:11:51.870	3.9s	1.5s	103.8%	286.3 MB	364.7 MB	8.2 MB	473.4 KB	SARS-CoV-2
789	9b/fca1ad	3103217	runFastp (787)	COMPLETED	0	2023-12-04 12:11:53.558	3.1s	1.4s	106.8%	572.5 MB	587.9 MB	6.7 MB	472.7 KB	SARS-CoV-2
790	3c/b2db0b	3103870	runFastp (788)	COMPLETED	0	2023-12-04 12:11:54.585	3.2s	1s	97.8%	7.7 MB	11.2 MB	4.6 MB	472 KB	SARS-CoV-2
791	49/69d692	3103917	runFastp (789)	COMPLETED	0	2023-12-04 12:11:54.783	3.6s	1.4s	102.4%	482.7 MB	509.8 MB	7 MB	473 KB	SARS-CoV-2
792	8b/97b509	3104437	runFastp (790)	COMPLETED	0	2023-12-04 12:11:55.172	3.7s	1.2s	100.1%	588.4 MB	787.9 MB	5.4 MB	472.8 KB	SARS-CoV-2
793	35/8e03b5	3104668	runFastp (791)	COMPLETED	0	2023-12-04 12:11:55.780	3.2s	1.1s	100.4%	6.8 MB	11.2 MB	5 MB	472.1 KB	SARS-CoV-2
794	3b/8a360d	3104692	runFastp (792)	COMPLETED	0	2023-12-04 12:11:55.802	3.3s	1.3s	100.4%	588.8 MB	788.8 MB	6.1 MB	472.9 KB	SARS-CoV-2
795	87/eff11f	3105229	runFastp (793)	COMPLETED	0	2023-12-04 12:11:56.697	3.4s	1.4s	105.1%	427.6 MB	441.3 MB	7.8 MB	473.2 KB	SARS-CoV-2
796	68/c6d95a	3105798	runFastp (794)	COMPLETED	0	2023-12-04 12:11:57.775	3.1s	1.2s	99.3%	590.7 MB	790 MB	4.8 MB	472.2 KB	SARS-CoV-2
799	98/668124	3106580	runFastp (797)	COMPLETED	0	2023-12-04 12:11:58.937	3s	882ms	97.9%	7.4 MB	11.2 MB	3.7 MB	471.8 KB	SARS-CoV-2
797	29/8917a3	3106154	runFastp (795)	COMPLETED	0	2023-12-04 12:11:58.406	3.7s	1.2s	100.2%	588.5 MB	788.6 MB	5.4 MB	472.8 KB	SARS-CoV-2
798	eb/289c1f	3106544	runFastp (796)	COMPLETED	0	2023-12-04 12:11:58.890	3.2s	995ms	99.8%	7.6 MB	11.2 MB	4.3 MB	472.6 KB	SARS-CoV-2
800	d0/5b83ae	3106618	runFastp (798)	COMPLETED	0	2023-12-04 12:11:59.151	3.5s	1.4s	105.1%	422.1 MB	436.2 MB	7.7 MB	473 KB	SARS-CoV-2
801	99/769f5c	3107244	runFastp (799)	COMPLETED	0	2023-12-04 12:12:00.087	3.1s	1.1s	101.4%	6.9 MB	11.2 MB	5.3 MB	472.1 KB	SARS-CoV-2
802	bf/d6064e	3107819	runFastp (800)	COMPLETED	0	2023-12-04 12:12:00.881	3.2s	1.1s	100.8%	7.6 MB	11.2 MB	4.9 MB	472.3 KB	SARS-CoV-2
803	60/e40141	3108284	runFastp (801)	COMPLETED	0	2023-12-04 12:12:01.963	3.4s	1.4s	100.4%	442 MB	516.7 MB	6.8 MB	472.9 KB	SARS-CoV-2
804	10/9ef3fd	3108374	runFastp (802)	COMPLETED	0	2023-12-04 12:12:02.077	3.4s	1.3s	100.3%	533 MB	585.5 MB	6.6 MB	473.2 KB	SARS-CoV-2
805	37/bf5e0d	3108416	runFastp (803)	COMPLETED	0	2023-12-04 12:12:02.126	3.5s	1.5s	102.3%	295.5 MB	361.9 MB	7.6 MB	473.3 KB	SARS-CoV-2
806	f0/2209d7	3108937	runFastp (804)	COMPLETED	0	2023-12-04 12:12:02.615	3.5s	1.2s	100.8%	592.5 MB	791.7 MB	5.6 MB	472.4 KB	SARS-CoV-2
807	ee/4711e0	3109237	runFastp (805)	COMPLETED	0	2023-12-04 12:12:03.194	3s	1.2s	96.8%	590.2 MB	790.3 MB	5.5 MB	472.3 KB	SARS-CoV-2
808	8d/40588d	3109769	runFastp (806)	COMPLETED	0	2023-12-04 12:12:04.036	2.7s	1s	103.6%	11 MB	14.6 MB	4.9 MB	472.7 KB	SARS-CoV-2
809	da/b92a72	3110375	runFastp (807)	COMPLETED	0	2023-12-04 12:12:05.334	3.2s	1.3s	102.5%	585.8 MB	785.8 MB	6.2 MB	472.8 KB	SARS-CoV-2
810	56/994c14	3110506	runFastp (808)	COMPLETED	0	2023-12-04 12:12:05.493	3.1s	1.2s	102.1%	589.1 MB	788.5 MB	5.7 MB	472.6 KB	SARS-CoV-2
811	00/4f367f	3110568	runFastp (809)	COMPLETED	0	2023-12-04 12:12:05.595	3.5s	1.3s	101.9%	588.9 MB	788.3 MB	6.1 MB	472.5 KB	SARS-CoV-2
813	1c/7fea24	3111184	runFastp (811)	COMPLETED	0	2023-12-04 12:12:06.175	3.3s	1s	98.6%	7.6 MB	11.2 MB	4.8 MB	472.6 KB	SARS-CoV-2
812	3f/3c82b4	3111145	runFastp (810)	COMPLETED	0	2023-12-04 12:12:06.112	3.5s	1.2s	100.2%	595.6 MB	795.2 MB	5.4 MB	472.3 KB	SARS-CoV-2
814	59/fdae21	3111521	runFastp (812)	COMPLETED	0	2023-12-04 12:12:06.729	3.4s	1.2s	100.9%	585.5 MB	785.1 MB	5.6 MB	471.6 KB	SARS-CoV-2
815	f1/04a57b	3112363	runFastp (813)	COMPLETED	0	2023-12-04 12:12:08.505	3.3s	1.4s	101.5%	439.6 MB	514.7 MB	6.8 MB	472.6 KB	SARS-CoV-2
816	0c/b66529	3112446	runFastp (814)	COMPLETED	0	2023-12-04 12:12:08.604	3.2s	1.3s	105.5%	531.7 MB	594 MB	6.3 MB	473 KB	SARS-CoV-2
818	59/f4e43d	3113017	runFastp (816)	COMPLETED	0	2023-12-04 12:12:09.434	3.2s	1.1s	101.9%	7.6 MB	11.2 MB	5.6 MB	472.8 KB	SARS-CoV-2
819	27/15fda3	3113190	runFastp (817)	COMPLETED	0	2023-12-04 12:12:09.578	3.1s	929ms	107.3%	15.9 MB	19.3 MB	4.6 MB	472.1 KB	SARS-CoV-2
817	0a/ca4b43	3112908	runFastp (815)	COMPLETED	0	2023-12-04 12:12:09.130	3.5s	1.2s	101.8%	596.2 MB	795.8 MB	5.5 MB	472.4 KB	SARS-CoV-2
820	4f/838014	3113667	runFastp (818)	COMPLETED	0	2023-12-04 12:12:10.149	3.4s	1.4s	102.8%	455.4 MB	513.8 MB	6.9 MB	472.3 KB	SARS-CoV-2
821	24/6cafca	3114434	runFastp (819)	COMPLETED	0	2023-12-04 12:12:11.793	3.4s	1.5s	100.9%	322.2 MB	368.6 MB	6.8 MB	473 KB	SARS-CoV-2
822	d2/d4f0dc	3114474	runFastp (820)	COMPLETED	0	2023-12-04 12:12:11.814	3.4s	1.7s	104.5%	37.7 MB	41.1 MB	9.1 MB	473.5 KB	SARS-CoV-2
824	b8/9efc4c	3115029	runFastp (822)	COMPLETED	0	2023-12-04 12:12:12.663	3.1s	1.2s	101.2%	591.6 MB	790.9 MB	5.2 MB	473 KB	SARS-CoV-2
825	2d/c83a85	3115074	runFastp (823)	COMPLETED	0	2023-12-04 12:12:12.684	3.5s	1.5s	101.8%	210.7 MB	218.4 MB	8.2 MB	473.4 KB	SARS-CoV-2
823	b1/2427f6	3115028	runFastp (821)	COMPLETED	0	2023-12-04 12:12:12.659	3.6s	1.6s	102.3%	93.7 MB	169.4 MB	7.9 MB	473.2 KB	SARS-CoV-2
826	26/6499f8	3115827	runFastp (824)	COMPLETED	0	2023-12-04 12:12:13.577	2.9s	1.2s	99.0%	593.8 MB	793 MB	5.4 MB	473 KB	SARS-CoV-2
827	c9/ed2ca4	3116547	runFastp (825)	COMPLETED	0	2023-12-04 12:12:15.175	3.3s	1s	100.5%	7.6 MB	11.2 MB	4.2 MB	471.9 KB	SARS-CoV-2
828	0b/ece6ec	3116586	runFastp (826)	COMPLETED	0	2023-12-04 12:12:15.223	3.3s	1.1s	99.9%	586 MB	785.4 MB	5 MB	472.6 KB	SARS-CoV-2
829	ab/9ec28e	3117089	runFastp (827)	COMPLETED	0	2023-12-04 12:12:15.731	3.7s	1.2s	103.4%	593.2 MB	792.7 MB	6.5 MB	473.2 KB	SARS-CoV-2
831	c3/ee8948	3117404	runFastp (829)	COMPLETED	0	2023-12-04 12:12:16.280	3.5s	1.3s	103.2%	578.9 MB	779.3 MB	5.8 MB	472.8 KB	SARS-CoV-2
830	80/53173b	3117362	runFastp (828)	COMPLETED	0	2023-12-04 12:12:16.161	3.6s	1.4s	104.1%	487.4 MB	515.6 MB	6.8 MB	473.1 KB	SARS-CoV-2
832	f0/95375c	3117442	runFastp (830)	COMPLETED	0	2023-12-04 12:12:16.473	3.7s	1.4s	101.8%	456.8 MB	516.8 MB	6.1 MB	473.1 KB	SARS-CoV-2
833	4e/ed6db1	3118644	runFastp (831)	COMPLETED	0	2023-12-04 12:12:18.534	3.1s	1.1s	96.2%	6.6 MB	11.2 MB	4.4 MB	471.8 KB	SARS-CoV-2
925	75/85bae7	3118607	runFastp (923)	COMPLETED	0	2023-12-04 12:12:18.449	3.3s	1.3s	104.9%	592.4 MB	792.2 MB	6.1 MB	473 KB	SARS-CoV-2
834	62/6565a1	3119147	runFastp (832)	COMPLETED	0	2023-12-04 12:12:19.395	3.4s	1.4s	104.3%	524.7 MB	588.1 MB	6.7 MB	473 KB	SARS-CoV-2
837	4b/c708a0	3119599	runFastp (835)	COMPLETED	0	2023-12-04 12:12:20.146	3.1s	971ms	101.4%	7.5 MB	11.2 MB	4.9 MB	472.8 KB	SARS-CoV-2
835	f9/e76a3f	3119311	runFastp (833)	COMPLETED	0	2023-12-04 12:12:19.763	3.5s	1.2s	102.1%	592.6 MB	792.4 MB	5.4 MB	472.5 KB	SARS-CoV-2
836	95/fb6e5c	3119454	runFastp (834)	COMPLETED	0	2023-12-04 12:12:19.803	3.6s	1.4s	99.5%	461.2 MB	513.6 MB	6.2 MB	473 KB	SARS-CoV-2
838	b7/1a9b36	3120418	runFastp (836)	COMPLETED	0	2023-12-04 12:12:21.666	3.4s	1.4s	99.9%	429.9 MB	437.3 MB	7.1 MB	472.9 KB	SARS-CoV-2
933	6f/41ca51	3120565	runFastp (931)	COMPLETED	0	2023-12-04 12:12:21.738	3.4s	1.4s	103.3%	424.5 MB	437.8 MB	7.2 MB	473.3 KB	SARS-CoV-2
839	0f/a79d08	3121222	runFastp (837)	COMPLETED	0	2023-12-04 12:12:22.806	2.8s	511ms	88.7%	6.4 MB	11.2 MB	2.9 MB	470.3 KB	SARS-CoV-2
842	ed/61c6de	3121691	runFastp (840)	COMPLETED	0	2023-12-04 12:12:23.419	3s	836ms	98.7%	7.5 MB	11.2 MB	3.1 MB	471.1 KB	SARS-CoV-2
840	22/68625e	3121466	runFastp (838)	COMPLETED	0	2023-12-04 12:12:23.208	3.3s	1.2s	102.9%	593.2 MB	793.1 MB	6.8 MB	473.1 KB	SARS-CoV-2
841	f8/31fdab	3121513	runFastp (839)	COMPLETED	0	2023-12-04 12:12:23.259	3.5s	1.2s	101.6%	591.8 MB	791.4 MB	5.2 MB	472.7 KB	SARS-CoV-2
843	f9/0b06b9	3122525	runFastp (841)	COMPLETED	0	2023-12-04 12:12:25.033	2.4s	491ms	92.6%	7.6 MB	11.2 MB	2.7 MB	470 KB	SARS-CoV-2
844	24/49fa9d	3122562	runFastp (842)	COMPLETED	0	2023-12-04 12:12:25.119	3.5s	1.4s	100.2%	443.6 MB	518.1 MB	5.3 MB	472.4 KB	SARS-CoV-2
845	e9/fee3d8	3123103	runFastp (843)	COMPLETED	0	2023-12-04 12:12:25.629	3.1s	1s	99.2%	7.2 MB	11.2 MB	4.3 MB	472.7 KB	SARS-CoV-2
846	ba/58f862	3123504	runFastp (844)	COMPLETED	0	2023-12-04 12:12:26.534	3.4s	1.3s	99.6%	592.8 MB	792.5 MB	5.1 MB	472.6 KB	SARS-CoV-2
940	92/e433a8	3123432	runFastp (938)	COMPLETED	0	2023-12-04 12:12:26.462	3.5s	1.3s	101.0%	587.5 MB	720.1 MB	6.3 MB	472.9 KB	SARS-CoV-2
847	89/6ee23d	3123632	runFastp (845)	COMPLETED	0	2023-12-04 12:12:26.777	3.6s	1.5s	100.4%	188.4 MB	200.2 MB	6.3 MB	473.1 KB	SARS-CoV-2
848	c6/746d9e	3124249	runFastp (846)	COMPLETED	0	2023-12-04 12:12:27.390	3.2s	1.1s	101.6%	11 MB	14.6 MB	4.8 MB	472.1 KB	SARS-CoV-2
850	22/a72f0b	3124918	runFastp (848)	COMPLETED	0	2023-12-04 12:12:28.710	3s	880ms	97.7%	7.6 MB	11.2 MB	3.4 MB	470.2 KB	SARS-CoV-2
849	97/6f7ace	3124881	runFastp (847)	COMPLETED	0	2023-12-04 12:12:28.618	3.4s	1.4s	98.2%	465.8 MB	520.1 MB	5.6 MB	472.1 KB	SARS-CoV-2
851	fb/543b3b	3125535	runFastp (849)	COMPLETED	0	2023-12-04 12:12:29.910	2.4s	469ms	99.1%	11.3 MB	14.6 MB	2.9 MB	470.3 KB	SARS-CoV-2
852	d1/f67191	3125575	runFastp (850)	COMPLETED	0	2023-12-04 12:12:29.948	3.5s	1.6s	100.6%	44.7 MB	48.3 MB	7.1 MB	473.2 KB	SARS-CoV-2
854	b1/bd4b54	3126172	runFastp (852)	COMPLETED	0	2023-12-04 12:12:30.553	3.3s	1.3s	102.3%	589.8 MB	789.5 MB	5.6 MB	472.5 KB	SARS-CoV-2
853	82/b3b000	3125971	runFastp (851)	COMPLETED	0	2023-12-04 12:12:30.350	3.7s	1.2s	104.7%	581 MB	780.7 MB	5.9 MB	472.8 KB	SARS-CoV-2
855	44/e770c9	3126787	runFastp (853)	COMPLETED	0	2023-12-04 12:12:31.718	3.1s	1.4s	100.5%	496.8 MB	514.3 MB	6.9 MB	473 KB	SARS-CoV-2
857	47/16d66b	3127212	runFastp (855)	COMPLETED	0	2023-12-04 12:12:32.324	3.3s	1.1s	102.4%	10.2 MB	13.7 MB	4.9 MB	472.7 KB	SARS-CoV-2
856	2e/7e08ec	3126896	runFastp (854)	COMPLETED	0	2023-12-04 12:12:32.029	3.7s	1.6s	100.6%	61.7 MB	173.3 MB	6.6 MB	472.6 KB	SARS-CoV-2
859	ad/3dc86c	3127951	runFastp (857)	COMPLETED	0	2023-12-04 12:12:33.820	2.8s	529ms	94.0%	7.6 MB	11.2 MB	3 MB	471.4 KB	SARS-CoV-2
858	bf/721700	3127845	runFastp (856)	COMPLETED	0	2023-12-04 12:12:33.490	3.2s	968ms	98.2%	6.6 MB	11.2 MB	3.9 MB	471.1 KB	SARS-CoV-2
860	f6/3743a5	3128189	runFastp (858)	COMPLETED	0	2023-12-04 12:12:34.045	3.5s	1.2s	100.0%	591 MB	790.3 MB	4.8 MB	471.2 KB	SARS-CoV-2
861	81/beae76	3128689	runFastp (859)	COMPLETED	0	2023-12-04 12:12:34.871	3.5s	1.4s	99.8%	441.1 MB	517.8 MB	6.1 MB	473.2 KB	SARS-CoV-2
862	05/d51334	3129102	runFastp (860)	COMPLETED	0	2023-12-04 12:12:35.622	3s	1.1s	100.1%	7.5 MB	11.2 MB	4.8 MB	472.4 KB	SARS-CoV-2
863	99/ee6269	3129203	runFastp (861)	COMPLETED	0	2023-12-04 12:12:35.766	3.1s	1.2s	102.8%	588.7 MB	788.1 MB	5.8 MB	472.8 KB	SARS-CoV-2
865	02/8daedb	3129763	runFastp (863)	COMPLETED	0	2023-12-04 12:12:36.660	2.9s	1.1s	98.9%	8.4 MB	13.2 MB	4.7 MB	472.7 KB	SARS-CoV-2
864	0b/555aa5	3129750	runFastp (862)	COMPLETED	0	2023-12-04 12:12:36.647	3.2s	1.2s	101.6%	590.9 MB	790.3 MB	5.8 MB	472.8 KB	SARS-CoV-2
866	62/8ab7c6	3130439	runFastp (864)	COMPLETED	0	2023-12-04 12:12:37.599	2.9s	987ms	103.9%	12.6 MB	16.2 MB	4.9 MB	472.7 KB	SARS-CoV-2
867	c3/7f1fb4	3130945	runFastp (865)	COMPLETED	0	2023-12-04 12:12:38.379	3.4s	1.4s	103.6%	500.1 MB	512.7 MB	6.8 MB	473.1 KB	SARS-CoV-2
868	50/eda90f	3131050	runFastp (866)	COMPLETED	0	2023-12-04 12:12:38.610	3.7s	1.5s	104.9%	290.1 MB	362.1 MB	7.8 MB	473.3 KB	SARS-CoV-2
869	de/15eaf0	3131237	runFastp (867)	COMPLETED	0	2023-12-04 12:12:38.853	3.8s	1.5s	102.5%	274.8 MB	286.2 MB	8 MB	472.9 KB	SARS-CoV-2
870	92/f01384	3131742	runFastp (868)	COMPLETED	0	2023-12-04 12:12:39.529	3.5s	1.3s	101.7%	590.5 MB	790.1 MB	6 MB	473.2 KB	SARS-CoV-2
871	7c/6669bf	3131784	runFastp (869)	COMPLETED	0	2023-12-04 12:12:39.815	3.2s	1.3s	105.7%	587.4 MB	787.2 MB	6.3 MB	472.8 KB	SARS-CoV-2
872	8c/2d7766	3132224	runFastp (870)	COMPLETED	0	2023-12-04 12:12:40.458	3.4s	1.4s	101.5%	528.6 MB	588.3 MB	6.8 MB	473.2 KB	SARS-CoV-2
873	c0/0b92c5	3132942	runFastp (871)	COMPLETED	0	2023-12-04 12:12:41.799	3.6s	1.6s	107.0%	282.1 MB	362 MB	8.2 MB	473.4 KB	SARS-CoV-2
874	7b/111b13	3133599	runFastp (872)	COMPLETED	0	2023-12-04 12:12:42.610	3.2s	1.2s	99.6%	586.4 MB	786 MB	5.7 MB	472.5 KB	SARS-CoV-2
875	7b/0edc23	3133804	runFastp (873)	COMPLETED	0	2023-12-04 12:12:43.003	3.5s	1.1s	100.9%	7.8 MB	11.2 MB	5.6 MB	472.7 KB	SARS-CoV-2
876	3a/a05928	3133842	runFastp (874)	COMPLETED	0	2023-12-04 12:12:43.058	3.6s	1.3s	101.6%	590 MB	789.1 MB	6.1 MB	473.1 KB	SARS-CoV-2
877	5a/60357e	3134335	runFastp (875)	COMPLETED	0	2023-12-04 12:12:43.889	3.3s	1.2s	103.3%	590 MB	789.4 MB	6.3 MB	473.1 KB	SARS-CoV-2
878	3b/88126f	3134989	runFastp (876)	COMPLETED	0	2023-12-04 12:12:45.372	3.2s	1.3s	103.8%	589.6 MB	789.2 MB	6.8 MB	472.5 KB	SARS-CoV-2
879	f1/7f31bd	3135389	runFastp (877)	COMPLETED	0	2023-12-04 12:12:45.828	3.6s	1.4s	102.2%	511.1 MB	590.9 MB	6.7 MB	472.8 KB	SARS-CoV-2
881	13/fa06a1	3135779	runFastp (879)	COMPLETED	0	2023-12-04 12:12:46.697	3.5s	1.4s	104.5%	556.7 MB	590.1 MB	6.8 MB	473.2 KB	SARS-CoV-2
880	4a/32b7c1	3135741	runFastp (878)	COMPLETED	0	2023-12-04 12:12:46.483	3.7s	1.4s	103.9%	410.4 MB	439.3 MB	7.1 MB	472.9 KB	SARS-CoV-2
882	ad/b25581	3136269	runFastp (880)	COMPLETED	0	2023-12-04 12:12:47.215	3.1s	1s	107.0%	15.6 MB	19.4 MB	5.8 MB	472.6 KB	SARS-CoV-2
883	7c/636a10	3136933	runFastp (881)	COMPLETED	0	2023-12-04 12:12:48.615	3.2s	1.7s	101.8%	40.1 MB	43.7 MB	8.4 MB	473.3 KB	SARS-CoV-2
884	0c/0982fc	3137285	runFastp (882)	COMPLETED	0	2023-12-04 12:12:49.427	3.1s	1.4s	100.9%	380 MB	439.3 MB	7.3 MB	473.3 KB	SARS-CoV-2
886	fb/1ce0ad	3137781	runFastp (884)	COMPLETED	0	2023-12-04 12:12:50.167	3.1s	1.2s	103.7%	586.4 MB	785.5 MB	5.6 MB	472.8 KB	SARS-CoV-2
887	bc/07fadb	3137857	runFastp (885)	COMPLETED	0	2023-12-04 12:12:50.282	3.1s	1.1s	97.5%	7.5 MB	11.2 MB	4.6 MB	472.8 KB	SARS-CoV-2
885	a4/37946a	3137818	runFastp (883)	COMPLETED	0	2023-12-04 12:12:50.199	3.2s	1.2s	101.7%	589.3 MB	788.8 MB	6 MB	472.9 KB	SARS-CoV-2
888	16/aa0a10	3138702	runFastp (886)	COMPLETED	0	2023-12-04 12:12:51.817	3s	1.4s	103.1%	458.3 MB	513.3 MB	6.9 MB	473.1 KB	SARS-CoV-2
889	6f/99f6d1	3139148	runFastp (887)	COMPLETED	0	2023-12-04 12:12:52.525	3s	1.3s	103.7%	589.3 MB	789 MB	6.9 MB	472.4 KB	SARS-CoV-2
893	3a/0d93b4	3139736	runFastp (891)	COMPLETED	0	2023-12-04 12:12:53.428	3.3s	879ms	98.5%	7.4 MB	11.2 MB	4.4 MB	472.3 KB	SARS-CoV-2
892	78/264614	3139707	runFastp (890)	COMPLETED	0	2023-12-04 12:12:53.404	3.5s	1.1s	102.9%	7 MB	11.2 MB	5.7 MB	472.9 KB	SARS-CoV-2
890	86/4fbaa0	3139669	runFastp (888)	COMPLETED	0	2023-12-04 12:12:53.284	3.7s	1.2s	103.4%	590.1 MB	789.5 MB	6.2 MB	473.4 KB	SARS-CoV-2
970	47/5ad450	3133241	runFastp (968)	COMPLETED	0	2023-12-04 12:12:42.269	15s	12.7s	120.3%	713.8 MB	1 GB	90.5 MB	14.9 MB	SARS-CoV-2
894	45/6482c8	3140431	runFastp (892)	COMPLETED	0	2023-12-04 12:12:54.820	3.5s	1.2s	102.1%	585.8 MB	785.2 MB	6.4 MB	473 KB	SARS-CoV-2
895	24/544eea	3140842	runFastp (893)	COMPLETED	0	2023-12-04 12:12:55.523	3.4s	1.2s	103.0%	588.5 MB	788.2 MB	5.8 MB	472.8 KB	SARS-CoV-2
896	ab/6df1fb	3141363	runFastp (894)	COMPLETED	0	2023-12-04 12:12:56.715	3.5s	1.2s	105.9%	590.8 MB	790 MB	6.2 MB	473 KB	SARS-CoV-2
897	e9/241bfc	3141492	runFastp (895)	COMPLETED	0	2023-12-04 12:12:56.915	3.4s	1.2s	108.6%	588.3 MB	787.4 MB	6.6 MB	473.1 KB	SARS-CoV-2
899	26/397515	3141582	runFastp (897)	COMPLETED	0	2023-12-04 12:12:57.028	3.5s	1.2s	100.8%	589.8 MB	789.5 MB	5.6 MB	473.1 KB	SARS-CoV-2
900	59/df82be	3141900	runFastp (898)	COMPLETED	0	2023-12-04 12:12:57.320	3.5s	1.3s	103.0%	589.7 MB	789.2 MB	6.1 MB	472.7 KB	SARS-CoV-2
902	8e/4e56e8	3142347	runFastp (900)	COMPLETED	0	2023-12-04 12:12:58.320	3.1s	1.2s	105.3%	590.1 MB	789.5 MB	6.3 MB	472.9 KB	SARS-CoV-2
903	77/aea748	3142809	runFastp (901)	COMPLETED	0	2023-12-04 12:12:58.957	3.5s	1.2s	101.8%	590.5 MB	790 MB	6 MB	473.1 KB	SARS-CoV-2
904	41/e7ed0d	3143487	runFastp (902)	COMPLETED	0	2023-12-04 12:13:00.199	3.4s	1.1s	97.3%	7.6 MB	11.2 MB	4.8 MB	472.6 KB	SARS-CoV-2
906	49/411659	3143544	runFastp (904)	COMPLETED	0	2023-12-04 12:13:00.317	3.5s	1.3s	100.3%	588.5 MB	788.1 MB	6.2 MB	473 KB	SARS-CoV-2
905	11/3defae	3143745	runFastp (903)	COMPLETED	0	2023-12-04 12:13:00.556	3.9s	1.5s	102.3%	306.7 MB	363.4 MB	8 MB	473.3 KB	SARS-CoV-2
907	78/fc2064	3143963	runFastp (905)	COMPLETED	0	2023-12-04 12:13:00.806	4.2s	1.6s	103.8%	40.3 MB	43.9 MB	8.5 MB	472.9 KB	SARS-CoV-2
908	98/908ec6	3144911	runFastp (906)	COMPLETED	0	2023-12-04 12:13:02.453	3.5s	1.5s	103.3%	240.3 MB	291 MB	7.6 MB	473.4 KB	SARS-CoV-2
909	a0/c3d59e	3145578	runFastp (907)	COMPLETED	0	2023-12-04 12:13:03.775	3.4s	1.4s	101.3%	465.5 MB	517.6 MB	7.1 MB	473.2 KB	SARS-CoV-2
911	a9/806ffa	3146126	runFastp (909)	COMPLETED	0	2023-12-04 12:13:04.420	3.6s	1.3s	103.5%	592.6 MB	792.8 MB	6.9 MB	473.2 KB	SARS-CoV-2
910	c0/4c3c24	3146317	runFastp (908)	COMPLETED	0	2023-12-04 12:13:04.971	3.4s	1.3s	101.6%	591.7 MB	791.6 MB	6.5 MB	473.1 KB	SARS-CoV-2
913	58/17ae87	3146826	runFastp (911)	COMPLETED	0	2023-12-04 12:13:05.999	3.4s	1.5s	104.9%	292.1 MB	365.9 MB	8.3 MB	472.9 KB	SARS-CoV-2
912	99/05e63e	3147387	runFastp (910)	COMPLETED	0	2023-12-04 12:13:07.215	3.1s	1.4s	102.2%	503.3 MB	516.9 MB	6.9 MB	473.1 KB	SARS-CoV-2
914	79/98f7d4	3147988	runFastp (912)	COMPLETED	0	2023-12-04 12:13:08.361	3.3s	1.4s	103.7%	466.1 MB	515.4 MB	7.8 MB	473.3 KB	SARS-CoV-2
916	c7/c1f27d	3148553	runFastp (914)	COMPLETED	0	2023-12-04 12:13:09.371	2.9s	1.2s	102.1%	590.8 MB	790 MB	6 MB	473.1 KB	SARS-CoV-2
915	b2/b7fb12	3149120	runFastp (913)	COMPLETED	0	2023-12-04 12:13:10.360	3.1s	1.4s	101.8%	370.5 MB	442.3 MB	6.7 MB	471.9 KB	SARS-CoV-2
917	62/3820cf	3149638	runFastp (915)	COMPLETED	0	2023-12-04 12:13:11.650	2.8s	1.2s	106.0%	590.2 MB	788.5 MB	6.1 MB	472.7 KB	SARS-CoV-2
919	3b/a84707	3150150	runFastp (917)	COMPLETED	0	2023-12-04 12:13:12.233	3.1s	1.5s	103.4%	245.3 MB	287.4 MB	7.8 MB	473.3 KB	SARS-CoV-2
918	1a/6259e2	3150663	runFastp (916)	COMPLETED	0	2023-12-04 12:13:13.484	3s	1.2s	101.8%	591.8 MB	791.2 MB	7 MB	473.2 KB	SARS-CoV-2
922	b2/64a995	3151175	runFastp (920)	COMPLETED	0	2023-12-04 12:13:14.425	3s	1.3s	100.7%	588.4 MB	719.7 MB	6.6 MB	473.2 KB	SARS-CoV-2
923	49/fca853	3151633	runFastp (921)	COMPLETED	0	2023-12-04 12:13:15.371	3.1s	1.4s	101.2%	429.6 MB	439.8 MB	7.8 MB	472.9 KB	SARS-CoV-2
921	e0/5f2227	3152093	runFastp (919)	COMPLETED	0	2023-12-04 12:13:16.500	3s	1.3s	102.1%	590.6 MB	790 MB	6.6 MB	472.7 KB	SARS-CoV-2
1002	1c/7cafa0	3144456	runFastp (1000)	COMPLETED	0	2023-12-04 12:13:01.474	18.1s	16.1s	124.1%	778.3 MB	1 GB	124.5 MB	23.6 MB	SARS-CoV-2
924	ff/90a065	3152504	runFastp (922)	COMPLETED	0	2023-12-04 12:13:17.436	3.1s	1.4s	103.0%	575 MB	593.3 MB	7 MB	472.9 KB	SARS-CoV-2
1010	74/4c2313	3147901	runFastp (1008)	COMPLETED	0	2023-12-04 12:13:07.989	13.1s	11.2s	112.5%	756.9 MB	1 GB	71.7 MB	8.9 MB	SARS-CoV-2
926	2f/5a5bc7	3152904	runFastp (924)	COMPLETED	0	2023-12-04 12:13:18.492	3s	1.4s	99.7%	479.9 MB	513.9 MB	6.7 MB	473.1 KB	SARS-CoV-2
898	30/834462	3153425	runFastp (896)	COMPLETED	0	2023-12-04 12:13:19.594	3.1s	1.2s	100.6%	585.5 MB	784.8 MB	5.1 MB	472.7 KB	SARS-CoV-2
927	81/10aac4	3153388	runFastp (925)	COMPLETED	0	2023-12-04 12:13:19.461	3.3s	1.3s	101.1%	587.5 MB	720.9 MB	6.2 MB	473.3 KB	SARS-CoV-2
1004	82/43a9d9	3145487	runFastp (1002)	COMPLETED	0	2023-12-04 12:13:03.574	19.4s	17.2s	123.1%	819.5 MB	1 GB	126.4 MB	24 MB	SARS-CoV-2
929	36/5d8f29	3154237	runFastp (927)	COMPLETED	0	2023-12-04 12:13:21.066	3s	1.1s	102.4%	7 MB	11.2 MB	5.9 MB	472.4 KB	SARS-CoV-2
928	2f/4e4818	3153965	runFastp (926)	COMPLETED	0	2023-12-04 12:13:20.523	3.6s	1.3s	99.4%	590.4 MB	789.7 MB	5.9 MB	472.5 KB	SARS-CoV-2
931	a7/c97254	3155235	runFastp (929)	COMPLETED	0	2023-12-04 12:13:22.737	3.3s	1.2s	102.3%	590.2 MB	789.9 MB	5.7 MB	473.2 KB	SARS-CoV-2
930	60/dadf1b	3155198	runFastp (928)	COMPLETED	0	2023-12-04 12:13:22.694	3.5s	1.4s	102.6%	515.6 MB	590.2 MB	6.9 MB	473.2 KB	SARS-CoV-2
891	53/0732e9	3155275	runFastp (889)	COMPLETED	0	2023-12-04 12:13:22.940	3.4s	1.3s	102.3%	590 MB	789.6 MB	7 MB	473.2 KB	SARS-CoV-2
932	1e/f97834	3155975	runFastp (930)	COMPLETED	0	2023-12-04 12:13:24.067	3.4s	1.6s	103.5%	212.6 MB	288.7 MB	8.6 MB	473.5 KB	SARS-CoV-2
901	8e/907d19	3156011	runFastp (899)	COMPLETED	0	2023-12-04 12:13:24.107	3.6s	1.7s	104.7%	41.6 MB	45.1 MB	9.4 MB	473.4 KB	SARS-CoV-2
920	c4/8e2740	3157206	runFastp (918)	COMPLETED	0	2023-12-04 12:13:26.189	3.2s	1.2s	101.7%	589.1 MB	788.8 MB	6 MB	473 KB	SARS-CoV-2
934	fb/097dd5	3157278	runFastp (932)	COMPLETED	0	2023-12-04 12:13:26.360	3.8s	1.6s	103.1%	118.2 MB	163.7 MB	8.2 MB	473.3 KB	SARS-CoV-2
936	f8/e21e96	3157896	runFastp (934)	COMPLETED	0	2023-12-04 12:13:27.471	3.2s	1.3s	102.1%	594.3 MB	793.9 MB	7.6 MB	473.3 KB	SARS-CoV-2
937	e6/e53805	3157995	runFastp (935)	COMPLETED	0	2023-12-04 12:13:27.757	3.6s	1.7s	103.0%	42.4 MB	46 MB	8.9 MB	473.3 KB	SARS-CoV-2
939	fe/3155b4	3159050	runFastp (937)	COMPLETED	0	2023-12-04 12:13:29.424	2.8s	1.1s	100.8%	590.7 MB	789.7 MB	5.5 MB	471.4 KB	SARS-CoV-2
941	b6/5a62c3	3159352	runFastp (939)	COMPLETED	0	2023-12-04 12:13:30.118	3.2s	1.4s	102.5%	554.7 MB	591.3 MB	7.2 MB	473.1 KB	SARS-CoV-2
1026	6a/715c16	3154663	runFastp (1024)	COMPLETED	0	2023-12-04 12:13:21.541	12.4s	10.3s	108.2%	738.4 MB	964.5 MB	60.9 MB	3.7 MB	SARS-CoV-2
942	7d/37bf8c	3159659	runFastp (940)	COMPLETED	0	2023-12-04 12:13:30.685	3.3s	1.4s	101.5%	480.4 MB	514.9 MB	7.2 MB	472.9 KB	SARS-CoV-2
943	ed/455d11	3160057	runFastp (941)	COMPLETED	0	2023-12-04 12:13:31.340	3.1s	1.3s	106.4%	594.3 MB	793.6 MB	6.8 MB	473.2 KB	SARS-CoV-2
944	9e/7c13c4	3160477	runFastp (942)	COMPLETED	0	2023-12-04 12:13:32.183	3.3s	1.4s	103.5%	401.9 MB	439.5 MB	7.2 MB	472.8 KB	SARS-CoV-2
1032	71/2b18da	3157154	runFastp (1030)	COMPLETED	0	2023-12-04 12:13:26.069	10s	7.9s	111.1%	696.2 MB	981 MB	48 MB	5.4 MB	SARS-CoV-2
945	2c/55c34c	3161085	runFastp (943)	COMPLETED	0	2023-12-04 12:13:33.319	3.5s	1.6s	102.2%	178.4 MB	197.5 MB	8.2 MB	473.4 KB	SARS-CoV-2
947	cf/39dd88	3161448	runFastp (945)	COMPLETED	0	2023-12-04 12:13:33.912	3.6s	1.2s	102.0%	588.1 MB	787.5 MB	5.7 MB	472.5 KB	SARS-CoV-2
946	07/5bd8a5	3161543	runFastp (944)	COMPLETED	0	2023-12-04 12:13:34.039	3.9s	1.6s	101.8%	65 MB	163.1 MB	8.8 MB	473.3 KB	SARS-CoV-2
948	09/8a4472	3161931	runFastp (946)	COMPLETED	0	2023-12-04 12:13:34.454	3.6s	1.5s	102.4%	224.2 MB	285.3 MB	8.4 MB	473.3 KB	SARS-CoV-2
949	02/d49f37	3162341	runFastp (947)	COMPLETED	0	2023-12-04 12:13:35.441	3.4s	1.6s	103.4%	203.5 MB	212.1 MB	8 MB	473.2 KB	SARS-CoV-2
950	b5/93f4c4	3163091	runFastp (948)	COMPLETED	0	2023-12-04 12:13:36.832	3.5s	1.4s	105.9%	525.1 MB	593.7 MB	7.2 MB	473 KB	SARS-CoV-2
951	58/eb2e3d	3163550	runFastp (949)	COMPLETED	0	2023-12-04 12:13:37.470	3.9s	1.7s	103.5%	41.3 MB	44.9 MB	10.1 MB	473.5 KB	SARS-CoV-2
952	7f/031eb4	3163861	runFastp (950)	COMPLETED	0	2023-12-04 12:13:37.952	3.5s	1.4s	103.1%	393.3 MB	440.2 MB	8.2 MB	473.4 KB	SARS-CoV-2
953	28/d74d11	3163944	runFastp (951)	COMPLETED	0	2023-12-04 12:13:38.083	3.9s	1.5s	103.1%	292.2 MB	360.1 MB	8.2 MB	473.2 KB	SARS-CoV-2
954	3c/767e41	3164393	runFastp (952)	COMPLETED	0	2023-12-04 12:13:38.879	3.2s	1.4s	102.8%	453.5 MB	515.6 MB	7 MB	473.2 KB	SARS-CoV-2
955	33/f4e69d	3165061	runFastp (953)	COMPLETED	0	2023-12-04 12:13:40.320	3.7s	1.7s	104.9%	39.2 MB	42.9 MB	9.7 MB	473.5 KB	SARS-CoV-2
957	b0/c5c3e6	3165685	runFastp (955)	COMPLETED	0	2023-12-04 12:13:41.508	3.3s	1.3s	100.8%	588.7 MB	788.1 MB	7.1 MB	472.8 KB	SARS-CoV-2
956	ae/cbacf2	3165587	runFastp (954)	COMPLETED	0	2023-12-04 12:13:41.408	3.5s	1.7s	104.6%	38.3 MB	41.7 MB	9.5 MB	473.2 KB	SARS-CoV-2
959	16/0f999b	3166176	runFastp (957)	COMPLETED	0	2023-12-04 12:13:42.073	3.4s	1.3s	101.4%	564.1 MB	593.4 MB	7.4 MB	473.3 KB	SARS-CoV-2
958	8d/997f19	3166086	runFastp (956)	COMPLETED	0	2023-12-04 12:13:42.024	3.4s	1.3s	103.7%	590 MB	789.6 MB	7.2 MB	473.1 KB	SARS-CoV-2
960	b7/11857a	3167081	runFastp (958)	COMPLETED	0	2023-12-04 12:13:43.985	3.3s	1.7s	102.8%	40.3 MB	44 MB	8.9 MB	473.4 KB	SARS-CoV-2
1047	f8/cf5fe7	3162796	runFastp (1045)	COMPLETED	0	2023-12-04 12:13:36.120	14.1s	12.2s	107.2%	419 MB	463.9 MB	70.3 MB	5.7 MB	SARS-CoV-2
963	b6/80f0c6	3168111	runFastp (961)	COMPLETED	0	2023-12-04 12:13:45.434	14.5s	12.2s	113.3%	570.9 MB	577.5 MB	77.3 MB	11.5 MB	SARS-CoV-2
961	50/63906d	3167457	runFastp (959)	COMPLETED	0	2023-12-04 12:13:44.810	16.9s	15.2s	116.8%	204.1 MB	207.5 MB	111.7 MB	16.9 MB	SARS-CoV-2
962	6e/6bab04	3167507	runFastp (960)	COMPLETED	0	2023-12-04 12:13:44.898	17.6s	15.6s	126.2%	163 MB	166.4 MB	131.3 MB	26.1 MB	SARS-CoV-2
964	2b/187826	3168148	runFastp (962)	COMPLETED	0	2023-12-04 12:13:45.474	17.1s	14.8s	115.2%	313.7 MB	317.2 MB	112 MB	10.7 MB	SARS-CoV-2
965	15/fffc5d	3168840	runFastp (963)	COMPLETED	0	2023-12-04 12:13:47.325	16.4s	14.9s	117.5%	200.4 MB	204.1 MB	112.8 MB	17.1 MB	SARS-CoV-2
966	5b/643c94	3170008	runFastp (964)	COMPLETED	0	2023-12-04 12:13:50.241	16.4s	14.7s	113.1%	248.3 MB	251.9 MB	95.5 MB	13.2 MB	SARS-CoV-2
938	c2/71a4b8	3175141	runFastp (936)	COMPLETED	0	2023-12-04 12:14:06.640	3s	1.6s	83.9%	37.3 MB	40.9 MB	7.3 MB	473.2 KB	SARS-CoV-2
1068	f7/41e52a	3174050	runFastp (1066)	COMPLETED	0	2023-12-04 12:14:03.730	9.3s	7.8s	107.2%	679.1 MB	903.9 MB	57.7 MB	667.8 KB	SARS-CoV-2
968	73/924b9f	3173218	runFastp (966)	COMPLETED	0	2023-12-04 12:14:01.694	15.7s	14.1s	112.1%	247.4 MB	250.9 MB	93.2 MB	9.8 MB	SARS-CoV-2
967	2d/e80bdc	3172807	runFastp (965)	COMPLETED	0	2023-12-04 12:13:59.950	18.6s	17.1s	117.6%	804.3 MB	1.1 GB	122.7 MB	20 MB	SARS-CoV-2
969	82/9a91ac	3173531	runFastp (967)	COMPLETED	0	2023-12-04 12:14:02.482	17.1s	15.5s	123.8%	162.2 MB	165.7 MB	125.1 MB	23.2 MB	SARS-CoV-2
971	0d/00d6e1	3173570	runFastp (969)	COMPLETED	0	2023-12-04 12:14:02.535	17.3s	15.7s	121.9%	815.7 MB	1.1 GB	119 MB	21.6 MB	SARS-CoV-2
972	92/46fa37	3176252	runFastp (970)	COMPLETED	0	2023-12-04 12:14:09.631	10.8s	8.9s	120.2%	727 MB	1003.7 MB	62.4 MB	10.4 MB	SARS-CoV-2
935	a2/261c9d	3178369	runFastp (933)	COMPLETED	0	2023-12-04 12:14:17.428	3.1s	1.6s	100.9%	144.5 MB	166.8 MB	7.8 MB	473.4 KB	SARS-CoV-2
1074	dd/ee56d2	3178673	runFastp (1072)	COMPLETED	0	2023-12-04 12:14:18.559	9.8s	8.4s	106.0%	670.7 MB	924.8 MB	57 MB	866.1 KB	SARS-CoV-2
974	73/6de6f3	3177411	runFastp (972)	COMPLETED	0	2023-12-04 12:14:13.046	17.1s	15.6s	124.3%	166.2 MB	169.8 MB	130.2 MB	25.3 MB	SARS-CoV-2
980	01/2803be	3179847	runFastp (978)	COMPLETED	0	2023-12-04 12:14:20.570	12s	10.2s	111.2%	769.2 MB	1 GB	62.6 MB	6.1 MB	SARS-CoV-2
977	9e/e3f080	3179492	runFastp (975)	COMPLETED	0	2023-12-04 12:14:19.884	15.4s	13.6s	110.8%	257.5 MB	260.8 MB	82.4 MB	9.5 MB	SARS-CoV-2
979	5b/9ffc09	3179808	runFastp (977)	COMPLETED	0	2023-12-04 12:14:20.481	16.8s	14.9s	110.6%	274 MB	277.4 MB	88 MB	9.6 MB	SARS-CoV-2
976	34/8b5128	3179134	runFastp (974)	COMPLETED	0	2023-12-04 12:14:19.590	18.2s	16.3s	118.8%	836.9 MB	1 GB	120.5 MB	20.6 MB	SARS-CoV-2
981	7a/6faed3	3182438	runFastp (979)	COMPLETED	0	2023-12-04 12:14:28.393	10.6s	9.1s	113.4%	716.7 MB	941.6 MB	55.7 MB	7 MB	SARS-CoV-2
1080	a8/e2154f	3184058	runFastp (1078)	COMPLETED	0	2023-12-04 12:14:32.570	10.2s	8.8s	106.1%	709.9 MB	934.8 MB	52.7 MB	588.5 KB	SARS-CoV-2
982	da/34e58e	3183163	runFastp (980)	COMPLETED	0	2023-12-04 12:14:30.112	13.4s	11.9s	114.5%	719.8 MB	962.1 MB	84.4 MB	13.4 MB	SARS-CoV-2
983	58/981aa6	3184741	runFastp (981)	COMPLETED	0	2023-12-04 12:14:35.253	13.7s	12.2s	113.5%	426.8 MB	489.3 MB	76.6 MB	10.9 MB	SARS-CoV-2
987	63/2daa91	3186234	runFastp (985)	COMPLETED	0	2023-12-04 12:14:38.963	14.2s	12.8s	110.6%	228.7 MB	232.3 MB	76.4 MB	9 MB	SARS-CoV-2
984	89/5323a7	3185422	runFastp (982)	COMPLETED	0	2023-12-04 12:14:37.299	16.1s	14.6s	114.0%	243.3 MB	246.9 MB	98.6 MB	13.3 MB	SARS-CoV-2
985	a3/8c5fc9	3185725	runFastp (983)	COMPLETED	0	2023-12-04 12:14:37.838	17.9s	16.2s	115.2%	834.3 MB	1.1 GB	112 MB	15.5 MB	SARS-CoV-2
989	ea/3906ab	3187622	runFastp (987)	COMPLETED	0	2023-12-04 12:14:42.792	14.3s	12.8s	112.3%	240.6 MB	244 MB	88.9 MB	9.3 MB	SARS-CoV-2
990	5b/5ac901	3187970	runFastp (988)	COMPLETED	0	2023-12-04 12:14:43.535	17.1s	15.7s	111.5%	851.6 MB	1.1 GB	94.1 MB	11.7 MB	SARS-CoV-2
992	6a/3415c2	3189857	runFastp (990)	COMPLETED	0	2023-12-04 12:14:48.954	16.3s	14.8s	109.9%	279.1 MB	282.7 MB	85.6 MB	9.1 MB	SARS-CoV-2
993	f6/24b8f8	3191070	runFastp (991)	COMPLETED	0	2023-12-04 12:14:53.444	13.6s	11.8s	115.1%	707.7 MB	941.6 MB	87.4 MB	11.1 MB	SARS-CoV-2
991	a6/739d8c	3190933	runFastp (989)	COMPLETED	0	2023-12-04 12:14:53.182	16.4s	14.5s	111.7%	270 MB	273.4 MB	84.2 MB	9.6 MB	SARS-CoV-2
994	f3/7b0815	3191968	runFastp (992)	COMPLETED	0	2023-12-04 12:14:55.738	16.5s	15.1s	129.5%	146.2 MB	149.6 MB	135.3 MB	28.7 MB	SARS-CoV-2
995	76/1e0740	3192448	runFastp (993)	COMPLETED	0	2023-12-04 12:14:57.100	16.5s	15s	116.8%	194.2 MB	197.6 MB	108.1 MB	17.6 MB	SARS-CoV-2
996	58/89e20a	3193643	runFastp (994)	COMPLETED	0	2023-12-04 12:15:00.665	15.4s	13.5s	116.7%	212.2 MB	215.8 MB	98.7 MB	13.5 MB	SARS-CoV-2
997	f0/2474e5	3194969	runFastp (995)	COMPLETED	0	2023-12-04 12:15:05.243	17.2s	15.5s	120.3%	190.9 MB	194.5 MB	119.6 MB	21.2 MB	SARS-CoV-2
973	c3/c7000a	3195698	runFastp (971)	COMPLETED	0	2023-12-04 12:15:07.013	16.2s	14.7s	124.2%	149.7 MB	153.3 MB	124 MB	24.1 MB	SARS-CoV-2
998	71/e37e57	3196433	runFastp (996)	COMPLETED	0	2023-12-04 12:15:09.635	17s	15.6s	124.1%	175.9 MB	179.7 MB	131.5 MB	25.1 MB	SARS-CoV-2
999	b1/6e812b	3197221	runFastp (997)	COMPLETED	0	2023-12-04 12:15:12.200	17.1s	15.6s	120.5%	175.9 MB	179.7 MB	117.3 MB	20.6 MB	SARS-CoV-2
1000	8d/660fbe	3197786	runFastp (998)	COMPLETED	0	2023-12-04 12:15:13.593	16.1s	14.7s	121.5%	155.7 MB	159.3 MB	116.9 MB	21.5 MB	SARS-CoV-2
1003	7a/e3a728	3198569	runFastp (1001)	COMPLETED	0	2023-12-04 12:15:16.095	16.2s	14.7s	124.5%	154.1 MB	157.7 MB	121.9 MB	23.7 MB	SARS-CoV-2
1007	5a/3044df	3200632	runFastp (1005)	COMPLETED	0	2023-12-04 12:15:23.212	15.7s	14.2s	113.0%	235.7 MB	239.4 MB	92.4 MB	12 MB	SARS-CoV-2
975	72/254d69	3200330	runFastp (973)	COMPLETED	0	2023-12-04 12:15:22.434	16.9s	15.4s	125.5%	162.7 MB	166.6 MB	132.4 MB	26.2 MB	SARS-CoV-2
1006	72/912d67	3201660	runFastp (1004)	COMPLETED	0	2023-12-04 12:15:26.664	16.5s	15s	115.1%	230.9 MB	234.2 MB	106.1 MB	14.1 MB	SARS-CoV-2
1008	b3/450216	3202418	runFastp (1006)	COMPLETED	0	2023-12-04 12:15:29.298	14.3s	12.9s	110.7%	235.7 MB	239.3 MB	72.4 MB	9.2 MB	SARS-CoV-2
1009	5a/703d86	3202609	runFastp (1007)	COMPLETED	0	2023-12-04 12:15:29.728	15s	13.5s	111.9%	254.7 MB	258.3 MB	74.9 MB	8.8 MB	SARS-CoV-2
1110	fb/473752	3207473	runFastp (1108)	COMPLETED	0	2023-12-04 12:15:44.775	6.4s	4.9s	115.2%	636.4 MB	1018.8 MB	39 MB	6.4 MB	SARS-CoV-2
1011	e9/5d6509	3203598	runFastp (1009)	COMPLETED	0	2023-12-04 12:15:32.325	19.5s	18.1s	110.9%	302.7 MB	306 MB	114.7 MB	11.5 MB	SARS-CoV-2
988	d0/3b5d1c	3205413	runFastp (986)	COMPLETED	0	2023-12-04 12:15:38.870	14.9s	13.4s	111.4%	249.6 MB	253.3 MB	86.5 MB	7.3 MB	SARS-CoV-2
1012	d3/1a4798	3205658	runFastp (1010)	COMPLETED	0	2023-12-04 12:15:39.364	17s	15.4s	112.1%	263.5 MB	267 MB	96 MB	11.3 MB	SARS-CoV-2
1013	fa/a459d5	3206774	runFastp (1011)	COMPLETED	0	2023-12-04 12:15:43.203	15.4s	13.9s	113.0%	245 MB	248.4 MB	89.1 MB	10.9 MB	SARS-CoV-2
1014	83/99194f	3207020	runFastp (1012)	COMPLETED	0	2023-12-04 12:15:43.623	17.1s	15.4s	114.8%	268.2 MB	271.9 MB	119.4 MB	13 MB	SARS-CoV-2
1015	e6/bcb2a1	3209392	runFastp (1013)	COMPLETED	0	2023-12-04 12:15:51.147	13.2s	11.6s	114.8%	775.5 MB	1005.8 MB	81.6 MB	11.3 MB	SARS-CoV-2
978	c3/4256cf	3210357	runFastp (976)	COMPLETED	0	2023-12-04 12:15:53.764	10.5s	8.9s	110.8%	713.4 MB	944.4 MB	53.6 MB	6.8 MB	SARS-CoV-2
1017	07/81565d	3209698	runFastp (1015)	COMPLETED	0	2023-12-04 12:15:51.878	14.3s	12.8s	114.7%	222.7 MB	226.2 MB	80.2 MB	10.6 MB	SARS-CoV-2
1019	e0/984bb2	3211197	runFastp (1017)	COMPLETED	0	2023-12-04 12:15:56.330	11.4s	9.5s	112.9%	738.1 MB	1 GB	57.2 MB	7.4 MB	SARS-CoV-2
1022	bb/d72a3b	3212547	runFastp (1020)	COMPLETED	0	2023-12-04 12:16:00.761	13.8s	12.4s	112.9%	200.6 MB	203.9 MB	79.4 MB	11.8 MB	SARS-CoV-2
1021	5f/ee4a1b	3211824	runFastp (1019)	COMPLETED	0	2023-12-04 12:15:58.611	16.3s	14.1s	114.7%	237.9 MB	241.4 MB	99.4 MB	11.9 MB	SARS-CoV-2
1024	5c/bad294	3213785	runFastp (1022)	COMPLETED	0	2023-12-04 12:16:04.319	13s	11.5s	118.7%	741.3 MB	1007.7 MB	87.3 MB	13.8 MB	SARS-CoV-2
1023	15/267507	3213783	runFastp (1021)	COMPLETED	0	2023-12-04 12:16:04.314	13.8s	12.2s	114.1%	699.9 MB	833 MB	84.2 MB	11.6 MB	SARS-CoV-2
1018	a2/5ed0ad	3214641	runFastp (1016)	COMPLETED	0	2023-12-04 12:16:06.145	14.5s	13.1s	113.0%	221.8 MB	225.2 MB	86.7 MB	10.4 MB	SARS-CoV-2
1025	41/fd4818	3215255	runFastp (1023)	COMPLETED	0	2023-12-04 12:16:07.718	15.1s	13.6s	114.6%	197.6 MB	201.1 MB	90.7 MB	13.6 MB	SARS-CoV-2
1027	e9/62258c	3217390	runFastp (1025)	COMPLETED	0	2023-12-04 12:16:14.552	8.3s	6.5s	106.8%	701.7 MB	930.1 MB	41.2 MB	3.6 MB	SARS-CoV-2
1028	56/d7c7f6	3217633	runFastp (1026)	COMPLETED	0	2023-12-04 12:16:14.901	11.7s	10.1s	115.5%	727.4 MB	1 GB	82.9 MB	11.5 MB	SARS-CoV-2
1030	12/d566c0	3218519	runFastp (1028)	COMPLETED	0	2023-12-04 12:16:17.300	12.3s	10.8s	110.4%	760.1 MB	959.9 MB	76.6 MB	7.7 MB	SARS-CoV-2
1031	60/869370	3218871	runFastp (1029)	COMPLETED	0	2023-12-04 12:16:18.118	11.8s	10.4s	106.2%	747.7 MB	1 GB	61.5 MB	3.2 MB	SARS-CoV-2
1033	8f/775315	3220560	runFastp (1031)	COMPLETED	0	2023-12-04 12:16:22.805	11.9s	10.3s	110.5%	735.4 MB	1017.5 MB	69.7 MB	7 MB	SARS-CoV-2
1005	d6/8e36be	3219809	runFastp (1003)	COMPLETED	0	2023-12-04 12:16:20.692	17.5s	16s	116.5%	841.3 MB	1.1 GB	120.8 MB	17.3 MB	SARS-CoV-2
1035	5c/654cdb	3222117	runFastp (1033)	COMPLETED	0	2023-12-04 12:16:26.651	11.9s	10.5s	107.5%	737.8 MB	1 GB	60.3 MB	4.1 MB	SARS-CoV-2
1036	fa/5c68e2	3223278	runFastp (1034)	COMPLETED	0	2023-12-04 12:16:29.576	11.7s	9.5s	109.1%	706.5 MB	957.8 MB	60.4 MB	4.8 MB	SARS-CoV-2
1038	26/3065b9	3224950	runFastp (1036)	COMPLETED	0	2023-12-04 12:16:34.689	7.4s	5.9s	110.7%	662 MB	960.4 MB	48.1 MB	4.9 MB	SARS-CoV-2
1037	06/2c37b1	3223473	runFastp (1035)	COMPLETED	0	2023-12-04 12:16:29.910	13.2s	10.8s	105.6%	773.4 MB	990.9 MB	55.8 MB	2.6 MB	SARS-CoV-2
1034	1b/248a75	3220574	runFastp (1032)	COMPLETED	0	2023-12-04 12:16:22.817	23.6s	22.1s	108.7%	924.7 MB	1.2 GB	130.1 MB	8 MB	SARS-CoV-2
1040	2c/6d8437	3226260	runFastp (1038)	COMPLETED	0	2023-12-04 12:16:38.592	12.3s	10.6s	111.3%	724.9 MB	962.9 MB	73.4 MB	8.2 MB	SARS-CoV-2
1039	87/4e958e	3226013	runFastp (1037)	COMPLETED	0	2023-12-04 12:16:38.179	12.8s	10.9s	112.6%	754.5 MB	952 MB	79.4 MB	9.5 MB	SARS-CoV-2
1041	9f/5c6414	3227237	runFastp (1039)	COMPLETED	0	2023-12-04 12:16:41.270	11s	9.4s	108.4%	711 MB	954.4 MB	59.9 MB	3.9 MB	SARS-CoV-2
1134	fe/946860	3227541	runFastp (1132)	COMPLETED	0	2023-12-04 12:16:42.095	10.2s	8.6s	116.5%	702.5 MB	920.9 MB	69.5 MB	10.1 MB	SARS-CoV-2
1042	7c/954dac	3227992	runFastp (1040)	COMPLETED	0	2023-12-04 12:16:43.128	11.2s	9.7s	112.7%	734 MB	942.8 MB	64.2 MB	6.7 MB	SARS-CoV-2
1045	c8/8460e9	3230837	runFastp (1043)	COMPLETED	0	2023-12-04 12:16:50.943	8.9s	7.4s	111.1%	655.1 MB	917.4 MB	51.7 MB	5.9 MB	SARS-CoV-2
1043	a6/cacaf7	3229149	runFastp (1041)	COMPLETED	0	2023-12-04 12:16:46.454	13.8s	12.4s	110.8%	261.9 MB	304.6 MB	80 MB	8.9 MB	SARS-CoV-2
1044	c8/90048e	3231474	runFastp (1042)	COMPLETED	0	2023-12-04 12:16:52.253	10.6s	8.8s	114.9%	706.6 MB	986.2 MB	68.6 MB	7.8 MB	SARS-CoV-2
1048	bf/fefbfe	3231617	runFastp (1046)	COMPLETED	0	2023-12-04 12:16:52.333	11.7s	10s	108.5%	753 MB	1 GB	64.5 MB	3.6 MB	SARS-CoV-2
1049	b0/767a32	3232537	runFastp (1047)	COMPLETED	0	2023-12-04 12:16:54.317	9.9s	8.5s	111.0%	684.2 MB	928.2 MB	59.1 MB	5.2 MB	SARS-CoV-2
986	a2/8e61d2	3230827	runFastp (984)	COMPLETED	0	2023-12-04 12:16:50.933	20.2s	18.6s	110.3%	340.2 MB	343.7 MB	109.9 MB	10.8 MB	SARS-CoV-2
1001	67/54b025	3234697	runFastp (999)	COMPLETED	0	2023-12-04 12:17:00.303	10.9s	9.3s	113.0%	744.2 MB	985.2 MB	55.6 MB	9.1 MB	SARS-CoV-2
1053	dc/308115	3236289	runFastp (1051)	COMPLETED	0	2023-12-04 12:17:04.216	11.3s	9.8s	109.2%	747.5 MB	1020.6 MB	65.2 MB	6.1 MB	SARS-CoV-2
1020	e3/34a476	3236177	runFastp (1018)	COMPLETED	0	2023-12-04 12:17:04.041	12.1s	10.4s	110.7%	759.4 MB	1.1 GB	63.5 MB	7.3 MB	SARS-CoV-2
1051	53/008ec7	3234401	runFastp (1049)	COMPLETED	0	2023-12-04 12:16:59.880	16.6s	15.1s	107.5%	232.3 MB	235.9 MB	84.8 MB	6.7 MB	SARS-CoV-2
1050	14/c84a2f	3235647	runFastp (1048)	COMPLETED	0	2023-12-04 12:17:02.821	13.7s	12.2s	107.8%	365.1 MB	409.7 MB	68.9 MB	3.9 MB	SARS-CoV-2
1046	0f/315b74	3240507	runFastp (1044)	COMPLETED	0	2023-12-04 12:17:16.516	8s	6.1s	111.0%	665.4 MB	982.7 MB	44.2 MB	5.4 MB	SARS-CoV-2
1052	34/8930a5	3238467	runFastp (1050)	COMPLETED	0	2023-12-04 12:17:11.168	13.6s	11.8s	109.3%	736.2 MB	977.3 MB	75.4 MB	5.3 MB	SARS-CoV-2
1055	50/0936c9	3240269	runFastp (1053)	COMPLETED	0	2023-12-04 12:17:16.118	9.2s	7.1s	107.3%	677.4 MB	924.5 MB	44.2 MB	3.2 MB	SARS-CoV-2
1016	e3/165f51	3238505	runFastp (1014)	COMPLETED	0	2023-12-04 12:17:11.258	15.4s	13.6s	114.3%	228.8 MB	232.3 MB	88.8 MB	11.8 MB	SARS-CoV-2
1054	68/69a163	3239971	runFastp (1052)	COMPLETED	0	2023-12-04 12:17:15.521	12.4s	10.7s	111.3%	760.4 MB	1 GB	69.8 MB	7.2 MB	SARS-CoV-2
1029	de/bbcd32	3240471	runFastp (1027)	COMPLETED	0	2023-12-04 12:17:16.470	13.8s	11.8s	107.5%	718.2 MB	977.6 MB	67.6 MB	3.9 MB	SARS-CoV-2
1056	ac/ef4ed6	3243276	runFastp (1054)	COMPLETED	0	2023-12-04 12:17:24.528	10.1s	7.2s	107.9%	677.7 MB	930 MB	45.1 MB	4 MB	SARS-CoV-2
1059	3b/43197e	3244062	runFastp (1057)	COMPLETED	0	2023-12-04 12:17:26.641	9.2s	7.6s	107.3%	686.2 MB	1 GB	53.5 MB	570.1 KB	SARS-CoV-2
1058	12/66b015	3243492	runFastp (1056)	COMPLETED	0	2023-12-04 12:17:25.282	11.7s	9.4s	107.3%	688.6 MB	991.8 MB	67 MB	670.3 KB	SARS-CoV-2
1060	b5/88a0a8	3244770	runFastp (1058)	COMPLETED	0	2023-12-04 12:17:27.959	9.1s	7.6s	107.5%	698 MB	989.7 MB	51.8 MB	615.7 KB	SARS-CoV-2
1057	c3/a49b85	3243370	runFastp (1055)	COMPLETED	0	2023-12-04 12:17:24.737	12.5s	9.7s	105.7%	746.2 MB	966 MB	55.5 MB	2 MB	SARS-CoV-2
1061	f0/2b674e	3245626	runFastp (1059)	COMPLETED	0	2023-12-04 12:17:30.265	10.5s	9.1s	107.8%	698 MB	924.4 MB	64.6 MB	606.2 KB	SARS-CoV-2
1062	4a/1a2f9f	3247154	runFastp (1060)	COMPLETED	0	2023-12-04 12:17:34.681	8s	6.3s	108.3%	456.3 MB	484.8 MB	45.6 MB	860 KB	SARS-CoV-2
1065	0f/d16b02	3248361	runFastp (1063)	COMPLETED	0	2023-12-04 12:17:37.063	7.8s	6.1s	107.6%	639.2 MB	898.1 MB	43.5 MB	597.3 KB	SARS-CoV-2
1064	10/e5ed82	3248262	runFastp (1062)	COMPLETED	0	2023-12-04 12:17:36.945	9.4s	7.6s	108.0%	677.8 MB	969.5 MB	52.3 MB	607.2 KB	SARS-CoV-2
1066	00/b53256	3248519	runFastp (1064)	COMPLETED	0	2023-12-04 12:17:37.241	11.1s	9.2s	108.0%	714 MB	1007.1 MB	67.8 MB	695.6 KB	SARS-CoV-2
1063	de/a2b457	3247787	runFastp (1061)	COMPLETED	0	2023-12-04 12:17:35.854	12.5s	11s	107.3%	744.3 MB	1017.5 MB	73.7 MB	1.1 MB	SARS-CoV-2
1067	e2/5db6f3	3250017	runFastp (1065)	COMPLETED	0	2023-12-04 12:17:40.778	11.3s	9.9s	107.1%	723.9 MB	942.4 MB	62.2 MB	1 MB	SARS-CoV-2
1069	ac/2753ce	3250725	runFastp (1067)	COMPLETED	0	2023-12-04 12:17:42.648	10.2s	8.6s	106.2%	704.8 MB	926.1 MB	61.4 MB	675 KB	SARS-CoV-2
1071	dd/d857e5	3252345	runFastp (1069)	COMPLETED	0	2023-12-04 12:17:46.383	10.3s	8.8s	106.7%	708.3 MB	927.7 MB	62 MB	654.8 KB	SARS-CoV-2
1070	3f/c6e7d0	3251563	runFastp (1068)	COMPLETED	0	2023-12-04 12:17:44.895	12.1s	10.6s	107.2%	709.9 MB	958 MB	69.6 MB	693.6 KB	SARS-CoV-2
1073	a3/72a0d0	3253182	runFastp (1071)	COMPLETED	0	2023-12-04 12:17:48.405	9.1s	7.4s	106.5%	642.3 MB	775.4 MB	54.3 MB	580.6 KB	SARS-CoV-2
1072	83/14e49c	3253147	runFastp (1070)	COMPLETED	0	2023-12-04 12:17:48.371	11.5s	9.8s	107.7%	709.9 MB	989.3 MB	68 MB	771.8 KB	SARS-CoV-2
1171	bd/68f3ce	3254649	runFastp (1169)	COMPLETED	0	2023-12-04 12:17:52.111	9s	7.5s	116.0%	711.2 MB	1000.5 MB	58.7 MB	7.8 MB	SARS-CoV-2
1075	6a/4a359d	3254951	runFastp (1073)	COMPLETED	0	2023-12-04 12:17:52.827	10.1s	8.7s	106.3%	697.3 MB	920.1 MB	58.4 MB	573.1 KB	SARS-CoV-2
1076	11/5b4349	3256487	runFastp (1074)	COMPLETED	0	2023-12-04 12:17:56.704	10s	7.5s	107.0%	672.2 MB	897.4 MB	54.5 MB	875.5 KB	SARS-CoV-2
1177	cd/78ca3e	3258332	runFastp (1175)	COMPLETED	0	2023-12-04 12:18:01.100	6.6s	5s	115.0%	629.8 MB	951.9 MB	39.4 MB	5.6 MB	SARS-CoV-2
1079	5d/953b63	3257841	runFastp (1077)	COMPLETED	0	2023-12-04 12:17:59.905	9.5s	8s	106.5%	656 MB	900.6 MB	51.7 MB	563.6 KB	SARS-CoV-2
1077	a7/db55a2	3256560	runFastp (1075)	COMPLETED	0	2023-12-04 12:17:56.984	12.5s	10.2s	106.0%	718.1 MB	951.2 MB	64.2 MB	678.9 KB	SARS-CoV-2
1078	36/7b84c0	3256750	runFastp (1076)	COMPLETED	0	2023-12-04 12:17:57.485	13.2s	11.4s	106.3%	731.9 MB	1022.7 MB	67.5 MB	748.8 KB	SARS-CoV-2
1081	1a/21ee30	3259186	runFastp (1079)	COMPLETED	0	2023-12-04 12:18:02.908	11.1s	9.7s	105.9%	721.4 MB	1004.6 MB	60.7 MB	891 KB	SARS-CoV-2
1083	f4/3385f7	3261089	runFastp (1081)	COMPLETED	0	2023-12-04 12:18:07.670	10.1s	8.6s	106.6%	713.4 MB	934.3 MB	59.5 MB	629.3 KB	SARS-CoV-2
1084	2c/144a55	3261799	runFastp (1082)	COMPLETED	0	2023-12-04 12:18:09.429	10.5s	8.8s	107.0%	715.6 MB	934.2 MB	62.9 MB	612.2 KB	SARS-CoV-2
1082	99/03c0e3	3260682	runFastp (1080)	COMPLETED	0	2023-12-04 12:18:06.715	13.2s	11.7s	106.7%	714.2 MB	959.4 MB	71.3 MB	900 KB	SARS-CoV-2
1087	63/c08891	3262425	runFastp (1085)	COMPLETED	0	2023-12-04 12:18:10.681	11s	9.5s	107.4%	690.5 MB	1005.4 MB	59.8 MB	595.8 KB	SARS-CoV-2
1090	e9/28551f	3265970	runFastp (1088)	COMPLETED	0	2023-12-04 12:18:19.895	2s	343ms	94.6%	84.4 MB	141.2 MB	57.3 KB	408 KB	SARS-CoV-2
1085	5d/d505b8	3261874	runFastp (1083)	COMPLETED	0	2023-12-04 12:18:09.520	12.5s	10.6s	107.8%	703.6 MB	1002.4 MB	68.7 MB	670.2 KB	SARS-CoV-2
1088	76/a48d8d	3263721	runFastp (1086)	COMPLETED	0	2023-12-04 12:18:14.057	10.3s	8.8s	108.8%	704.8 MB	921.4 MB	61 MB	1.3 MB	SARS-CoV-2
1089	2c/9541b4	3265172	runFastp (1087)	COMPLETED	0	2023-12-04 12:18:17.794	11.2s	9.7s	107.0%	703 MB	918.1 MB	68.7 MB	738.6 KB	SARS-CoV-2
1094	ba/cc3e42	3267115	runFastp (1092)	COMPLETED	0	2023-12-04 12:18:22.013	7.2s	5.2s	115.0%	317 MB	340.5 MB	39.3 MB	5.9 MB	SARS-CoV-2
1093	ab/c851ef	3266953	runFastp (1091)	COMPLETED	0	2023-12-04 12:18:21.924	7.8s	6s	114.7%	661.7 MB	909.8 MB	46.6 MB	6.3 MB	SARS-CoV-2
1092	18/479031	3266887	runFastp (1090)	COMPLETED	0	2023-12-04 12:18:21.686	9.5s	7.5s	112.9%	719.2 MB	1009.9 MB	51.5 MB	5.2 MB	SARS-CoV-2
1096	fe/ba3aa5	3270292	runFastp (1094)	COMPLETED	0	2023-12-04 12:18:29.732	6.7s	5s	116.1%	627.9 MB	950.9 MB	39.7 MB	6.6 MB	SARS-CoV-2
1098	75/11c6ff	3270956	runFastp (1096)	COMPLETED	0	2023-12-04 12:18:31.162	6.9s	5.5s	116.9%	663.6 MB	958.9 MB	44.9 MB	7.2 MB	SARS-CoV-2
1095	11/7220b4	3269864	runFastp (1093)	COMPLETED	0	2023-12-04 12:18:28.955	9.5s	7.8s	116.2%	702 MB	925.4 MB	62.2 MB	8.3 MB	SARS-CoV-2
1091	58/303699	3265995	runFastp (1089)	COMPLETED	0	2023-12-04 12:18:19.917	19.7s	18s	108.3%	714.5 MB	971.8 MB	130.5 MB	965 KB	SARS-CoV-2
1191	d4/39ea1f	3268082	runFastp (1189)	COMPLETED	0	2023-12-04 12:18:24.322	17.2s	15.8s	107.9%	795.1 MB	1002.2 MB	99.1 MB	701.7 KB	SARS-CoV-2
1099	fa/da7986	3272600	runFastp (1097)	COMPLETED	0	2023-12-04 12:18:36.442	5.7s	4.1s	115.5%	103.9 MB	196.7 MB	30.6 MB	4.9 MB	SARS-CoV-2
1100	08/7d57c3	3273226	runFastp (1098)	COMPLETED	0	2023-12-04 12:18:38.020	7.2s	5.6s	116.9%	647.9 MB	946 MB	43.9 MB	6.5 MB	SARS-CoV-2
1101	57/2bc8b1	3273419	runFastp (1099)	COMPLETED	0	2023-12-04 12:18:38.454	6.8s	5.1s	117.6%	544.8 MB	559.2 MB	39.5 MB	5.6 MB	SARS-CoV-2
1102	58/a6e452	3273876	runFastp (1100)	COMPLETED	0	2023-12-04 12:18:39.603	7.8s	6.4s	116.4%	422 MB	488.7 MB	48.1 MB	7.8 MB	SARS-CoV-2
1193	22/9bdce4	3269903	runFastp (1191)	COMPLETED	0	2023-12-04 12:18:29.191	18.6s	16.5s	118.1%	844.8 MB	1.1 GB	168.7 MB	9.5 MB	SARS-CoV-2
1104	f9/239c06	3275016	runFastp (1102)	COMPLETED	0	2023-12-04 12:18:42.128	7.9s	6.4s	117.4%	667 MB	894.6 MB	51 MB	8 MB	SARS-CoV-2
1103	34/0cf0f9	3274661	runFastp (1101)	COMPLETED	0	2023-12-04 12:18:41.516	10s	8.4s	116.7%	682.1 MB	991.5 MB	67.3 MB	10.3 MB	SARS-CoV-2
1105	be/91ed20	3276028	runFastp (1103)	COMPLETED	0	2023-12-04 12:18:45.186	6.4s	4.6s	114.0%	656.9 MB	1 GB	33.3 MB	4.8 MB	SARS-CoV-2
1106	61/4d1ceb	3276066	runFastp (1104)	COMPLETED	0	2023-12-04 12:18:45.275	7.3s	5.7s	111.9%	688.3 MB	985.9 MB	39.6 MB	4.2 MB	SARS-CoV-2
1107	fd/4c60f5	3276989	runFastp (1105)	COMPLETED	0	2023-12-04 12:18:47.420	7.4s	5.7s	111.4%	671.8 MB	916.3 MB	39.3 MB	4 MB	SARS-CoV-2
1108	fa/6f80e5	3277346	runFastp (1106)	COMPLETED	0	2023-12-04 12:18:47.777	11.3s	9.5s	115.9%	702.2 MB	1007.2 MB	70.6 MB	10.7 MB	SARS-CoV-2
1111	f7/2749e7	3278835	runFastp (1109)	COMPLETED	0	2023-12-04 12:18:51.592	7.5s	5.8s	111.6%	679.3 MB	924.5 MB	42.4 MB	4.8 MB	SARS-CoV-2
1109	9f/bbe932	3278770	runFastp (1107)	COMPLETED	0	2023-12-04 12:18:51.520	8.1s	6.4s	118.5%	509.8 MB	562.8 MB	54.7 MB	8.5 MB	SARS-CoV-2
1086	37/23ebd6	3278235	runFastp (1084)	COMPLETED	0	2023-12-04 12:18:50.082	10.2s	8.3s	107.5%	659.6 MB	1 GB	54 MB	573.2 KB	SARS-CoV-2
1113	49/82b0b5	3280339	runFastp (1111)	COMPLETED	0	2023-12-04 12:18:54.836	8.1s	6.6s	113.1%	707.8 MB	999.1 MB	52.1 MB	5.6 MB	SARS-CoV-2
1112	c5/76919f	3279401	runFastp (1110)	COMPLETED	0	2023-12-04 12:18:52.601	11s	9.4s	118.7%	703.1 MB	934.8 MB	70 MB	11.1 MB	SARS-CoV-2
1116	43/2a382e	3282402	runFastp (1114)	COMPLETED	0	2023-12-04 12:18:59.618	7.5s	5.8s	111.9%	675.7 MB	920.6 MB	40.7 MB	5.3 MB	SARS-CoV-2
1117	f6/dee6a8	3282597	runFastp (1115)	COMPLETED	0	2023-12-04 12:19:00.291	7.3s	5.6s	113.8%	671.8 MB	909 MB	42.7 MB	5.6 MB	SARS-CoV-2
1114	b3/ad8b29	3281839	runFastp (1112)	COMPLETED	0	2023-12-04 12:18:59.077	8.5s	6.9s	111.8%	682.8 MB	984.5 MB	49.3 MB	6 MB	SARS-CoV-2
1115	f4/c4263d	3281910	runFastp (1113)	COMPLETED	0	2023-12-04 12:18:59.127	10.9s	9.3s	117.8%	706 MB	1005.3 MB	70.7 MB	10.7 MB	SARS-CoV-2
1118	51/4e523b	3283850	runFastp (1116)	COMPLETED	0	2023-12-04 12:19:02.932	7.9s	6.3s	118.6%	634.1 MB	960 MB	52.1 MB	8.3 MB	SARS-CoV-2
1122	2a/56f584	3285815	runFastp (1120)	COMPLETED	0	2023-12-04 12:19:07.620	5.8s	4s	110.4%	216.9 MB	231.7 MB	30.6 MB	4.2 MB	SARS-CoV-2
1119	a2/858814	3284097	runFastp (1117)	COMPLETED	0	2023-12-04 12:19:03.640	10.3s	8.7s	117.7%	695.7 MB	913.3 MB	68.5 MB	10.7 MB	SARS-CoV-2
1120	9b/bbe598	3285531	runFastp (1118)	COMPLETED	0	2023-12-04 12:19:07.170	6.8s	5.1s	115.5%	540.3 MB	545.2 MB	40.1 MB	6 MB	SARS-CoV-2
1121	ae/d4dc4f	3285786	runFastp (1119)	COMPLETED	0	2023-12-04 12:19:07.591	7.5s	5.6s	117.0%	662.8 MB	958.7 MB	43.4 MB	7.4 MB	SARS-CoV-2
1097	7d/720454	3286848	runFastp (1095)	COMPLETED	0	2023-12-04 12:19:10.008	9.2s	7.7s	116.2%	708 MB	930.2 MB	60.5 MB	8.9 MB	SARS-CoV-2
1124	0d/da2796	3288606	runFastp (1122)	COMPLETED	0	2023-12-04 12:19:13.909	6.2s	4.2s	115.2%	73.3 MB	76.8 MB	34.3 MB	4.2 MB	SARS-CoV-2
1123	13/0052ad	3287287	runFastp (1121)	COMPLETED	0	2023-12-04 12:19:10.826	9.8s	8.3s	118.9%	684.3 MB	986.5 MB	63.8 MB	10.1 MB	SARS-CoV-2
1126	3f/2036cd	3289241	runFastp (1124)	COMPLETED	0	2023-12-04 12:19:15.084	8.3s	6.9s	117.1%	676.5 MB	908.9 MB	53.3 MB	9 MB	SARS-CoV-2
1125	41/32ec70	3288645	runFastp (1123)	COMPLETED	0	2023-12-04 12:19:13.990	9.6s	7.6s	107.8%	702.6 MB	930.9 MB	50.5 MB	5.8 MB	SARS-CoV-2
1127	34/6f73cc	3290830	runFastp (1125)	COMPLETED	0	2023-12-04 12:19:19.176	5.6s	3.9s	114.8%	523.9 MB	550.9 MB	27.7 MB	4.2 MB	SARS-CoV-2
1128	c6/57ec7b	3291217	runFastp (1126)	COMPLETED	0	2023-12-04 12:19:20.076	7.6s	6.1s	118.3%	644.2 MB	962.2 MB	49.1 MB	8.6 MB	SARS-CoV-2
1222	f1/e6f791	3288344	runFastp (1220)	COMPLETED	0	2023-12-04 12:19:13.474	17.9s	16.4s	112.4%	799.7 MB	1.1 GB	156.7 MB	1.6 MB	SARS-CoV-2
1129	2d/949808	3291611	runFastp (1127)	COMPLETED	0	2023-12-04 12:19:20.657	11.1s	9s	117.8%	709.7 MB	992.8 MB	72.1 MB	11.3 MB	SARS-CoV-2
1131	ad/e2b4db	3292773	runFastp (1129)	COMPLETED	0	2023-12-04 12:19:23.640	8.8s	7s	114.0%	691.1 MB	1000.6 MB	52.7 MB	7 MB	SARS-CoV-2
1132	28/8bf0c0	3292627	runFastp (1130)	COMPLETED	0	2023-12-04 12:19:23.433	9.5s	7.7s	116.5%	704.1 MB	923.5 MB	57.8 MB	8.6 MB	SARS-CoV-2
1228	2b/9ab008	3293322	runFastp (1226)	COMPLETED	0	2023-12-04 12:19:24.746	9.6s	8.1s	118.8%	676.3 MB	969.9 MB	66.6 MB	10.3 MB	SARS-CoV-2
1133	31/50e2af	3295640	runFastp (1131)	COMPLETED	0	2023-12-04 12:19:31.386	4.6s	2.7s	114.5%	434.3 MB	447.2 MB	21 MB	3.2 MB	SARS-CoV-2
1135	94/3c74b4	3294362	runFastp (1133)	COMPLETED	0	2023-12-04 12:19:27.650	11.2s	9.7s	116.3%	723.3 MB	1001.5 MB	74.5 MB	11.3 MB	SARS-CoV-2
1137	12/fa239e	3296245	runFastp (1135)	COMPLETED	0	2023-12-04 12:19:32.443	6.8s	4.9s	113.8%	643.5 MB	963.9 MB	35.2 MB	5.4 MB	SARS-CoV-2
1138	2e/8370b0	3296444	runFastp (1136)	COMPLETED	0	2023-12-04 12:19:32.952	6.9s	5s	114.3%	638.4 MB	961.7 MB	34.5 MB	5.6 MB	SARS-CoV-2
1139	23/fa90e5	3297884	runFastp (1137)	COMPLETED	0	2023-12-04 12:19:35.974	4.5s	3s	114.0%	45 MB	48.6 MB	24 MB	3.4 MB	SARS-CoV-2
1237	24/250f3a	3297157	runFastp (1235)	COMPLETED	0	2023-12-04 12:19:34.373	9s	7.5s	116.7%	694.5 MB	981.4 MB	55.3 MB	8.9 MB	SARS-CoV-2
1140	a3/e56f62	3298945	runFastp (1138)	COMPLETED	0	2023-12-04 12:19:38.851	5.4s	3.7s	112.9%	622.5 MB	948 MB	27.8 MB	3.3 MB	SARS-CoV-2
1136	c8/273081	3295888	runFastp (1134)	COMPLETED	0	2023-12-04 12:19:31.755	13s	10.8s	118.0%	733.4 MB	1002.7 MB	80.7 MB	12.3 MB	SARS-CoV-2
1143	fd/332b23	3299495	runFastp (1141)	COMPLETED	0	2023-12-04 12:19:39.853	5.3s	3.5s	110.0%	639.2 MB	888.3 MB	23.6 MB	3.1 MB	SARS-CoV-2
1142	a1/159a65	3299244	runFastp (1140)	COMPLETED	0	2023-12-04 12:19:39.208	6.2s	3.9s	112.5%	515.2 MB	550.3 MB	27.7 MB	4.2 MB	SARS-CoV-2
1144	3a/89e9e0	3299892	runFastp (1142)	COMPLETED	0	2023-12-04 12:19:40.501	4.9s	3.1s	114.0%	44.2 MB	47.8 MB	25.1 MB	3.9 MB	SARS-CoV-2
1148	73/10d284	3301832	runFastp (1146)	COMPLETED	0	2023-12-04 12:19:44.761	5.8s	3.5s	111.4%	637.7 MB	1013.6 MB	25.9 MB	3.8 MB	SARS-CoV-2
1145	5a/d24610	3301054	runFastp (1143)	COMPLETED	0	2023-12-04 12:19:43.348	8.8s	7.1s	112.1%	690.1 MB	1010.7 MB	43.1 MB	5.9 MB	SARS-CoV-2
1146	8c/b444c2	3301415	runFastp (1144)	COMPLETED	0	2023-12-04 12:19:44.295	7.9s	6.1s	114.8%	653.6 MB	971.8 MB	44.8 MB	6.8 MB	SARS-CoV-2
1130	af/7d020a	3302140	runFastp (1128)	COMPLETED	0	2023-12-04 12:19:45.424	8.6s	6.4s	116.0%	676.3 MB	969.5 MB	48.6 MB	6.6 MB	SARS-CoV-2
1246	d3/72f1fb	3302097	runFastp (1244)	COMPLETED	0	2023-12-04 12:19:45.200	9.2s	6.9s	116.9%	686.3 MB	920.1 MB	51.3 MB	7.8 MB	SARS-CoV-2
1151	a3/9f6d96	3304205	runFastp (1149)	COMPLETED	0	2023-12-04 12:19:50.589	5s	3.4s	114.0%	630.6 MB	938.6 MB	22.9 MB	3.6 MB	SARS-CoV-2
1150	c6/2c2fe3	3302138	runFastp (1148)	COMPLETED	0	2023-12-04 12:19:45.419	10.9s	8.5s	118.8%	679.6 MB	986.7 MB	65.5 MB	10.5 MB	SARS-CoV-2
1153	8b/73f58a	3304930	runFastp (1151)	COMPLETED	0	2023-12-04 12:19:52.201	5.1s	3.4s	113.3%	630.2 MB	937.9 MB	24.9 MB	4 MB	SARS-CoV-2
1154	68/01760e	3305906	runFastp (1152)	COMPLETED	0	2023-12-04 12:19:54.079	5.8s	3.9s	111.2%	372.3 MB	398.2 MB	28 MB	3.6 MB	SARS-CoV-2
1152	a9/2d023c	3304893	runFastp (1150)	COMPLETED	0	2023-12-04 12:19:52.113	8.6s	6.8s	116.0%	689.7 MB	985.9 MB	48.4 MB	7 MB	SARS-CoV-2
1157	67/be43e8	3307551	runFastp (1155)	COMPLETED	0	2023-12-04 12:19:57.330	5.3s	3.9s	111.7%	375 MB	395.9 MB	27.7 MB	3.5 MB	SARS-CoV-2
1253	71/59e1cf	3306511	runFastp (1251)	COMPLETED	0	2023-12-04 12:19:55.579	8.5s	7s	113.1%	680.2 MB	920 MB	52.4 MB	6.2 MB	SARS-CoV-2
1156	df/61acf7	3307037	runFastp (1154)	COMPLETED	0	2023-12-04 12:19:56.294	8.7s	7s	118.3%	668.9 MB	970.7 MB	52.5 MB	9 MB	SARS-CoV-2
1155	29/418c6d	3306095	runFastp (1153)	COMPLETED	0	2023-12-04 12:19:54.393	11s	9.2s	116.0%	704.8 MB	934.4 MB	73.9 MB	9.5 MB	SARS-CoV-2
1160	86/c0d879	3308908	runFastp (1158)	COMPLETED	0	2023-12-04 12:20:00.675	9.1s	7.6s	117.8%	670.4 MB	956.2 MB	60.4 MB	9.8 MB	SARS-CoV-2
1141	9c/687f16	3308551	runFastp (1139)	COMPLETED	0	2023-12-04 12:19:59.881	12.3s	10.8s	106.3%	730 MB	1 GB	39 MB	5.9 MB	SARS-CoV-2
1159	07/f6a8d2	3309794	runFastp (1157)	COMPLETED	0	2023-12-04 12:20:02.654	9.6s	8.1s	116.6%	694.1 MB	996.1 MB	61.4 MB	8.8 MB	SARS-CoV-2
1161	e6/048c33	3310423	runFastp (1159)	COMPLETED	0	2023-12-04 12:20:04.115	8.3s	6.7s	117.3%	695.2 MB	921.8 MB	53.3 MB	7.6 MB	SARS-CoV-2
1162	66/065910	3310778	runFastp (1160)	COMPLETED	0	2023-12-04 12:20:04.973	8.7s	7.1s	117.3%	685.8 MB	988.9 MB	53.8 MB	8 MB	SARS-CoV-2
1163	5e/af735f	3311084	runFastp (1161)	COMPLETED	0	2023-12-04 12:20:05.427	11.2s	9s	116.6%	716.3 MB	1005.4 MB	69.3 MB	10.1 MB	SARS-CoV-2
1164	49/98d92b	3312747	runFastp (1162)	COMPLETED	0	2023-12-04 12:20:09.806	7.1s	5.6s	117.7%	660.9 MB	957.9 MB	44.4 MB	7.1 MB	SARS-CoV-2
1165	63/9b7ca7	3313684	runFastp (1163)	COMPLETED	0	2023-12-04 12:20:12.154	7.8s	6.1s	117.7%	648.3 MB	898.3 MB	49.8 MB	7.6 MB	SARS-CoV-2
1170	56/4df3ce	3315860	runFastp (1168)	COMPLETED	0	2023-12-04 12:20:16.879	5.2s	3.3s	114.5%	627.3 MB	930.9 MB	24.1 MB	4 MB	SARS-CoV-2
1168	91/3b3dff	3314513	runFastp (1166)	COMPLETED	0	2023-12-04 12:20:13.667	8.4s	7s	119.7%	654.4 MB	951.5 MB	57.7 MB	9.9 MB	SARS-CoV-2
1166	d2/dba63d	3313794	runFastp (1164)	COMPLETED	0	2023-12-04 12:20:12.251	9.9s	7.8s	117.6%	714.4 MB	990.2 MB	63.1 MB	8.7 MB	SARS-CoV-2
1167	5c/f6e464	3313866	runFastp (1165)	COMPLETED	0	2023-12-04 12:20:12.447	10.9s	8.8s	119.9%	706.7 MB	981.3 MB	68.1 MB	11.5 MB	SARS-CoV-2
1169	4c/072ad5	3315722	runFastp (1167)	COMPLETED	0	2023-12-04 12:20:16.598	7.5s	5.8s	113.8%	673.2 MB	980 MB	40.7 MB	5.2 MB	SARS-CoV-2
1172	d0/b00fd1	3317068	runFastp (1170)	COMPLETED	0	2023-12-04 12:20:19.921	6.8s	5.2s	112.2%	166.7 MB	206.9 MB	36 MB	4.8 MB	SARS-CoV-2
1175	12/498771	3318660	runFastp (1173)	COMPLETED	0	2023-12-04 12:20:23.308	5s	3.4s	112.5%	637.6 MB	1007.1 MB	27.9 MB	2.9 MB	SARS-CoV-2
1174	0a/992fde	3318004	runFastp (1172)	COMPLETED	0	2023-12-04 12:20:22.137	6.6s	4.7s	112.1%	650.8 MB	896.8 MB	33.9 MB	4.8 MB	SARS-CoV-2
1173	fb/237ef7	3317980	runFastp (1171)	COMPLETED	0	2023-12-04 12:20:22.113	8.2s	6.3s	115.5%	562.6 MB	581 MB	47 MB	5.7 MB	SARS-CoV-2
1147	e4/003388	3319265	runFastp (1145)	COMPLETED	0	2023-12-04 12:20:24.145	9.1s	7.6s	117.1%	696.3 MB	918.8 MB	58.9 MB	9.5 MB	SARS-CoV-2
1275	4e/ccd3e0	3320212	runFastp (1273)	COMPLETED	0	2023-12-04 12:20:26.684	6.9s	5.4s	94.0%	638.9 MB	885.6 MB	28 MB	561.4 KB	SARS-CoV-2
1176	d6/74f673	3320996	runFastp (1174)	COMPLETED	0	2023-12-04 12:20:28.308	8.2s	6.6s	114.3%	683 MB	908.7 MB	53.3 MB	7 MB	SARS-CoV-2
1178	ba/f7836d	3321240	runFastp (1176)	COMPLETED	0	2023-12-04 12:20:28.709	8.2s	6.5s	116.2%	673.9 MB	965.7 MB	49.4 MB	8.4 MB	SARS-CoV-2
1179	23/a91a40	3321961	runFastp (1177)	COMPLETED	0	2023-12-04 12:20:30.353	10.3s	8.9s	112.1%	713.9 MB	999.1 MB	68.1 MB	9 MB	SARS-CoV-2
1270	3c/6b1660	3317941	runFastp (1268)	COMPLETED	0	2023-12-04 12:20:22.040	20.7s	18.8s	107.7%	260.7 MB	264.1 MB	126.6 MB	622.8 KB	SARS-CoV-2
1158	93/3f265f	3324324	runFastp (1156)	COMPLETED	0	2023-12-04 12:20:36.515	8.1s	6.5s	116.7%	681 MB	1 GB	50 MB	8 MB	SARS-CoV-2
1149	32/a414af	3327356	runFastp (1147)	COMPLETED	0	2023-12-04 12:20:44.631	5.3s	3.8s	118.7%	617.4 MB	877.4 MB	31.8 MB	5.2 MB	SARS-CoV-2
1180	5b/722eb0	3323033	runFastp (1178)	COMPLETED	0	2023-12-04 12:20:33.273	18.1s	16.4s	110.8%	818 MB	1.1 GB	142 MB	11 MB	SARS-CoV-2
1181	4b/b20ebe	3323319	runFastp (1179)	COMPLETED	0	2023-12-04 12:20:33.619	20.7s	19s	104.9%	284.8 MB	288.2 MB	98.9 MB	622.3 KB	SARS-CoV-2
1182	06/eed7bc	3324625	runFastp (1180)	COMPLETED	0	2023-12-04 12:20:36.885	17.6s	15.9s	110.6%	811.9 MB	1 GB	134 MB	3.5 MB	SARS-CoV-2
1188	e8/c683a9	3330198	runFastp (1186)	COMPLETED	0	2023-12-04 12:20:54.528	2s	448ms	79.5%	6.5 MB	11.2 MB	1.2 MB	537.2 KB	SARS-CoV-2
1186	70/ef9437	3329298	runFastp (1184)	COMPLETED	0	2023-12-04 12:20:51.357	7.2s	5.7s	110.1%	657.7 MB	895.6 MB	44.3 MB	2.9 MB	SARS-CoV-2
1183	1a/55b93a	3325896	runFastp (1181)	COMPLETED	0	2023-12-04 12:20:40.701	18.7s	17.2s	116.3%	842.2 MB	1 GB	174.9 MB	5.8 MB	SARS-CoV-2
1184	db/e02391	3326628	runFastp (1182)	COMPLETED	0	2023-12-04 12:20:42.725	18.6s	17.2s	112.3%	781.1 MB	1 GB	155 MB	2.7 MB	SARS-CoV-2
1192	73/431760	3331983	runFastp (1190)	COMPLETED	0	2023-12-04 12:20:59.378	2s	572ms	84.8%	7.5 MB	11.2 MB	5.2 MB	546.2 KB	SARS-CoV-2
1190	4c/5ecb1f	3331633	runFastp (1188)	COMPLETED	0	2023-12-04 12:20:58.529	3.2s	1.6s	99.4%	73.2 MB	168.2 MB	11.7 MB	587.2 KB	SARS-CoV-2
1195	bd/bd5f67	3332868	runFastp (1193)	COMPLETED	0	2023-12-04 12:21:01.419	5.8s	3.7s	107.1%	618.6 MB	945.6 MB	29.9 MB	597.6 KB	SARS-CoV-2
1187	41/ea7472	3330107	runFastp (1185)	COMPLETED	0	2023-12-04 12:20:54.346	13.5s	11.8s	106.7%	691.6 MB	821.8 MB	68.9 MB	683.6 KB	SARS-CoV-2
1185	7f/84aa41	3328791	runFastp (1183)	COMPLETED	0	2023-12-04 12:20:49.912	19.5s	18.1s	114.0%	750.5 MB	1 GB	158.5 MB	6 MB	SARS-CoV-2
1199	09/12da3b	3335804	runFastp (1197)	COMPLETED	0	2023-12-04 12:21:09.423	2.4s	1s	94.1%	7.6 MB	11.2 MB	6.3 MB	530.2 KB	SARS-CoV-2
1189	f2/02bcc4	3331009	runFastp (1187)	COMPLETED	0	2023-12-04 12:20:56.578	15.6s	14s	107.7%	199.6 MB	203 MB	96.1 MB	1.2 MB	SARS-CoV-2
1196	35/49c1aa	3333094	runFastp (1194)	COMPLETED	0	2023-12-04 12:21:01.730	12.9s	10.9s	106.6%	723.7 MB	946.9 MB	70.9 MB	843.3 KB	SARS-CoV-2
1194	9f/690151	3332831	runFastp (1192)	COMPLETED	0	2023-12-04 12:21:01.353	18.7s	16.9s	106.6%	796.1 MB	1 GB	112.4 MB	1.1 MB	SARS-CoV-2
1198	e2/ca9733	3335195	runFastp (1196)	COMPLETED	0	2023-12-04 12:21:07.865	14.9s	13.4s	106.9%	213.4 MB	217.2 MB	86.6 MB	587.7 KB	SARS-CoV-2
1197	af/fd4d67	3334843	runFastp (1195)	COMPLETED	0	2023-12-04 12:21:07.189	18.2s	16.7s	122.2%	864.1 MB	1.1 GB	188 MB	13.6 MB	SARS-CoV-2
1202	66/2a9fca	3337774	runFastp (1200)	COMPLETED	0	2023-12-04 12:21:14.672	11.8s	10.2s	106.9%	715.2 MB	1019.6 MB	66.5 MB	571.8 KB	SARS-CoV-2
1205	86/3d073f	3340993	runFastp (1203)	COMPLETED	0	2023-12-04 12:21:25.365	3.7s	2.3s	99.1%	603.3 MB	923.4 MB	15.1 MB	589.7 KB	SARS-CoV-2
1206	7a/b0b110	3341345	runFastp (1204)	COMPLETED	0	2023-12-04 12:21:26.451	2.8s	1.3s	97.8%	575.5 MB	601.6 MB	8.9 MB	565.7 KB	SARS-CoV-2
1200	4f/3b24c8	3336589	runFastp (1198)	COMPLETED	0	2023-12-04 12:21:11.845	19.8s	18.1s	109.2%	800.8 MB	1 GB	126 MB	1.2 MB	SARS-CoV-2
1201	e5/a7f4bf	3336733	runFastp (1199)	COMPLETED	0	2023-12-04 12:21:12.141	21.7s	19.5s	107.0%	307.4 MB	311.1 MB	125.9 MB	709.1 KB	SARS-CoV-2
1203	36/b5da84	3339367	runFastp (1201)	COMPLETED	0	2023-12-04 12:21:20.024	18.7s	17.3s	117.1%	795.6 MB	1.1 GB	193.6 MB	1 MB	SARS-CoV-2
1204	ae/5ad29c	3340156	runFastp (1202)	COMPLETED	0	2023-12-04 12:21:22.770	17.2s	15.8s	108.2%	799.8 MB	1.1 GB	117.6 MB	957.8 KB	SARS-CoV-2
1207	13/9ee14a	3342249	runFastp (1205)	COMPLETED	0	2023-12-04 12:21:29.082	16s	14.4s	107.5%	209.6 MB	213.1 MB	95 MB	1.4 MB	SARS-CoV-2
1208	90/b0ea81	3342289	runFastp (1206)	COMPLETED	0	2023-12-04 12:21:29.229	18.8s	17s	120.0%	802.6 MB	1.1 GB	175.9 MB	12.5 MB	SARS-CoV-2
1210	81/8eb09b	3343930	runFastp (1208)	COMPLETED	0	2023-12-04 12:21:33.888	16.5s	15.1s	107.4%	234.4 MB	238 MB	110.2 MB	583.3 KB	SARS-CoV-2
1209	d1/ef7b7a	3343207	runFastp (1207)	COMPLETED	0	2023-12-04 12:21:31.648	20s	18.6s	109.3%	238.1 MB	242 MB	134.4 MB	2 MB	SARS-CoV-2
1211	a7/cc6b53	3345212	runFastp (1209)	COMPLETED	0	2023-12-04 12:21:38.702	16s	14.6s	108.2%	183.8 MB	187.4 MB	108.2 MB	2.1 MB	SARS-CoV-2
1212	f8/512076	3345775	runFastp (1210)	COMPLETED	0	2023-12-04 12:21:40.012	19.5s	18.1s	107.2%	242.8 MB	246.2 MB	129.9 MB	824.3 KB	SARS-CoV-2
1213	da/e68105	3347164	runFastp (1211)	COMPLETED	0	2023-12-04 12:21:45.125	17.8s	16s	111.1%	778.8 MB	1.1 GB	136.9 MB	4.2 MB	SARS-CoV-2
1216	05/07e1e3	3349020	runFastp (1214)	COMPLETED	0	2023-12-04 12:21:51.660	11.9s	10.4s	106.8%	717.1 MB	961.6 MB	72.1 MB	599.8 KB	SARS-CoV-2
1215	96/b36de6	3348521	runFastp (1213)	COMPLETED	0	2023-12-04 12:21:50.419	17.6s	16.1s	114.9%	836.9 MB	1.1 GB	160 MB	6.3 MB	SARS-CoV-2
1214	39/c476df	3347945	runFastp (1212)	COMPLETED	0	2023-12-04 12:21:48.000	20.3s	17.4s	105.4%	541.6 MB	618.7 MB	94 MB	766.2 KB	SARS-CoV-2
1218	d1/c06100	3351403	runFastp (1216)	COMPLETED	0	2023-12-04 12:21:59.523	13.4s	12s	106.7%	665.3 MB	697.3 MB	80.4 MB	790 KB	SARS-CoV-2
1217	8f/d916e6	3349918	runFastp (1215)	COMPLETED	0	2023-12-04 12:21:54.713	18.9s	17.4s	121.9%	858.8 MB	1.1 GB	199 MB	11.3 MB	SARS-CoV-2
1224	8e/d771ee	3355537	runFastp (1222)	COMPLETED	0	2023-12-04 12:22:12.918	4s	2.6s	102.2%	438.5 MB	460.9 MB	19.8 MB	546.9 KB	SARS-CoV-2
1219	31/8ead1e	3352699	runFastp (1217)	COMPLETED	0	2023-12-04 12:22:03.561	14.9s	13.4s	108.1%	185.5 MB	189.1 MB	96 MB	681.2 KB	SARS-CoV-2
1225	2a/af8255	3355836	runFastp (1223)	COMPLETED	0	2023-12-04 12:22:13.603	5.1s	3.6s	112.6%	637.2 MB	956 MB	29 MB	3.1 MB	SARS-CoV-2
1220	8b/172133	3352457	runFastp (1218)	COMPLETED	0	2023-12-04 12:22:02.897	20.1s	18.6s	110.3%	719.8 MB	744.5 MB	152.5 MB	1 MB	SARS-CoV-2
1230	b1/8e38fd	3357624	runFastp (1228)	COMPLETED	0	2023-12-04 12:22:18.702	6s	4.4s	118.4%	647.6 MB	948.4 MB	35 MB	5.9 MB	SARS-CoV-2
1221	df/95ee0d	3353867	runFastp (1219)	COMPLETED	0	2023-12-04 12:22:07.989	18.2s	16.5s	116.0%	849.3 MB	1.1 GB	165.2 MB	10 MB	SARS-CoV-2
1227	61/9b05c8	3356994	runFastp (1225)	COMPLETED	0	2023-12-04 12:22:16.956	9.5s	8s	118.0%	698 MB	987.1 MB	60.1 MB	9.3 MB	SARS-CoV-2
1229	ed/ad6bad	3357573	runFastp (1227)	COMPLETED	0	2023-12-04 12:22:18.440	9.7s	7.9s	118.3%	700.5 MB	980.5 MB	61.9 MB	9.5 MB	SARS-CoV-2
1223	2d/4d9755	3354061	runFastp (1221)	COMPLETED	0	2023-12-04 12:22:08.299	20.6s	18.8s	108.3%	265.1 MB	268.6 MB	127.2 MB	1.1 MB	SARS-CoV-2
1226	05/fac0ac	3359479	runFastp (1224)	COMPLETED	0	2023-12-04 12:22:24.751	7.6s	6.2s	117.5%	639.4 MB	961.4 MB	47.2 MB	8.3 MB	SARS-CoV-2
1233	ca/7255ba	3360226	runFastp (1231)	COMPLETED	0	2023-12-04 12:22:26.437	6.5s	4.7s	111.5%	652.2 MB	903.9 MB	32.2 MB	3.7 MB	SARS-CoV-2
1232	16/960c62	3360064	runFastp (1230)	COMPLETED	0	2023-12-04 12:22:26.206	7.6s	5.9s	111.3%	664.9 MB	979.1 MB	35.1 MB	3.5 MB	SARS-CoV-2
1231	5a/e465a4	3358859	runFastp (1229)	COMPLETED	0	2023-12-04 12:22:23.025	10.8s	9.3s	116.7%	706.8 MB	941 MB	67.8 MB	9.6 MB	SARS-CoV-2
1235	c4/9628d5	3360968	runFastp (1233)	COMPLETED	0	2023-12-04 12:22:28.155	6.1s	4.6s	110.4%	666.9 MB	976.9 MB	33.2 MB	3.3 MB	SARS-CoV-2
1234	d5/529c10	3361264	runFastp (1232)	COMPLETED	0	2023-12-04 12:22:28.877	8.4s	7s	118.1%	669.8 MB	905.7 MB	54.2 MB	9.3 MB	SARS-CoV-2
1242	37/29c5f3	3363383	runFastp (1240)	COMPLETED	0	2023-12-04 12:22:33.848	5.9s	4.2s	110.0%	82.8 MB	86.4 MB	31.4 MB	3.2 MB	SARS-CoV-2
1238	18/cd5a99	3362587	runFastp (1236)	COMPLETED	0	2023-12-04 12:22:32.307	8.8s	7s	115.2%	677.4 MB	981.4 MB	54.8 MB	8.2 MB	SARS-CoV-2
1243	57/d24981	3363719	runFastp (1241)	COMPLETED	0	2023-12-04 12:22:34.265	7s	5.2s	118.8%	607.8 MB	630.9 MB	40.2 MB	6.4 MB	SARS-CoV-2
1239	fe/b5633e	3362889	runFastp (1237)	COMPLETED	0	2023-12-04 12:22:32.934	9.6s	7.8s	120.1%	687.7 MB	916.3 MB	57 MB	9.3 MB	SARS-CoV-2
1240	ef/a9c250	3363353	runFastp (1238)	COMPLETED	0	2023-12-04 12:22:33.822	8.7s	6.9s	117.8%	668.9 MB	909.9 MB	49.9 MB	7.5 MB	SARS-CoV-2
1247	42/fac34c	3365932	runFastp (1245)	COMPLETED	0	2023-12-04 12:22:39.782	6.6s	5.1s	113.0%	504.7 MB	550.4 MB	36.7 MB	6.1 MB	SARS-CoV-2
1245	63/31c51f	3364924	runFastp (1243)	COMPLETED	0	2023-12-04 12:22:37.260	11s	9.6s	116.2%	738.9 MB	1017.4 MB	70 MB	9.9 MB	SARS-CoV-2
1251	4b/5e869c	3367195	runFastp (1249)	COMPLETED	0	2023-12-04 12:22:42.561	6.7s	4.8s	114.4%	636.6 MB	952.9 MB	34.4 MB	4.7 MB	SARS-CoV-2
1249	bb/ab7a94	3366564	runFastp (1247)	COMPLETED	0	2023-12-04 12:22:41.249	10.5s	7.7s	119.9%	692 MB	975.2 MB	62.7 MB	10.5 MB	SARS-CoV-2
1250	75/af67db	3367155	runFastp (1248)	COMPLETED	0	2023-12-04 12:22:42.536	9.6s	7.7s	118.9%	682.9 MB	965.9 MB	63.3 MB	10 MB	SARS-CoV-2
1248	ab/fe331a	3366443	runFastp (1246)	COMPLETED	0	2023-12-04 12:22:41.063	12.4s	10.7s	120.4%	720.6 MB	928.1 MB	83.2 MB	13.4 MB	SARS-CoV-2
1252	40/e7fbee	3368773	runFastp (1250)	COMPLETED	0	2023-12-04 12:22:46.384	7.2s	5.8s	118.3%	661 MB	961.3 MB	46.2 MB	6.6 MB	SARS-CoV-2
1241	db/84cc5a	3371319	runFastp (1239)	COMPLETED	0	2023-12-04 12:22:52.149	5.2s	3.3s	114.7%	632.2 MB	874.1 MB	26 MB	4.2 MB	SARS-CoV-2
1236	6a/f587ce	3371883	runFastp (1234)	COMPLETED	0	2023-12-04 12:22:53.636	7.8s	6.1s	113.9%	658.5 MB	915.1 MB	44.4 MB	6.1 MB	SARS-CoV-2
1259	95/f37e0b	3370970	runFastp (1257)	COMPLETED	0	2023-12-04 12:22:51.787	12.6s	10.8s	106.4%	736.6 MB	1 GB	71 MB	645.8 KB	SARS-CoV-2
1260	e4/643740	3371845	runFastp (1258)	COMPLETED	0	2023-12-04 12:22:53.519	11.6s	9.9s	107.2%	708.2 MB	999.2 MB	68.4 MB	809.7 KB	SARS-CoV-2
1255	86/6c5a7e	3369507	runFastp (1253)	COMPLETED	0	2023-12-04 12:22:48.307	17.9s	16.3s	107.9%	800.7 MB	1011.9 MB	111.9 MB	726.8 KB	SARS-CoV-2
1258	34/5671ce	3369968	runFastp (1256)	COMPLETED	0	2023-12-04 12:22:49.275	18.2s	16.7s	105.4%	794.9 MB	1 GB	82.7 MB	587.7 KB	SARS-CoV-2
1265	98/bf0741	3376541	runFastp (1263)	COMPLETED	0	2023-12-04 12:23:06.260	2s	492ms	82.4%	7.1 MB	11.2 MB	2.7 MB	521.4 KB	SARS-CoV-2
1267	bc/fef1f8	3377507	runFastp (1265)	COMPLETED	0	2023-12-04 12:23:08.241	8.3s	6.9s	105.4%	665.2 MB	916.5 MB	46.6 MB	566.7 KB	SARS-CoV-2
1262	9a/95aa17	3374879	runFastp (1260)	COMPLETED	0	2023-12-04 12:23:01.403	16s	14.6s	107.7%	205 MB	208.7 MB	103.9 MB	592 KB	SARS-CoV-2
1261	97/7a6eef	3373500	runFastp (1259)	COMPLETED	0	2023-12-04 12:22:57.313	21.8s	20.3s	106.6%	278.3 MB	281.7 MB	115.5 MB	1.8 MB	SARS-CoV-2
1264	19/8b673c	3376026	runFastp (1262)	COMPLETED	0	2023-12-04 12:23:05.163	16.6s	15s	110.2%	166.4 MB	169.8 MB	122.2 MB	1.4 MB	SARS-CoV-2
1268	21/0a23a7	3380158	runFastp (1266)	COMPLETED	0	2023-12-04 12:23:17.450	5.3s	3.8s	107.0%	488.1 MB	534.9 MB	27 MB	600.7 KB	SARS-CoV-2
1269	1f/9ed2ca	3380664	runFastp (1267)	COMPLETED	0	2023-12-04 12:23:19.097	3.9s	2.5s	100.5%	466.1 MB	534.8 MB	13.7 MB	573.7 KB	SARS-CoV-2
1263	52/6bda50	3375669	runFastp (1261)	COMPLETED	0	2023-12-04 12:23:04.413	19.4s	17.9s	109.6%	760.4 MB	1008.8 MB	139.3 MB	600.9 KB	SARS-CoV-2
1271	1b/51ca55	3381714	runFastp (1269)	COMPLETED	0	2023-12-04 12:23:22.772	2.3s	419ms	84.7%	6.7 MB	11.2 MB	468.9 KB	523.5 KB	SARS-CoV-2
1272	97/5561c1	3381760	runFastp (1270)	COMPLETED	0	2023-12-04 12:23:23.013	3.3s	1.5s	98.3%	231.5 MB	294.6 MB	10.5 MB	556.9 KB	SARS-CoV-2
1266	ef/501c1c	3377047	runFastp (1264)	COMPLETED	0	2023-12-04 12:23:07.467	20s	18.4s	111.0%	745.1 MB	995.4 MB	142.7 MB	3.2 MB	SARS-CoV-2
1244	bb/2bc673	3381339	runFastp (1242)	COMPLETED	0	2023-12-04 12:23:21.745	8.3s	6.6s	114.1%	689.8 MB	983.6 MB	50 MB	6.9 MB	SARS-CoV-2
1274	54/f0a312	3382814	runFastp (1272)	COMPLETED	0	2023-12-04 12:23:25.053	10.1s	8.6s	106.8%	668.1 MB	957 MB	57 MB	2 MB	SARS-CoV-2
1276	4f/56e3e9	3383376	runFastp (1274)	COMPLETED	0	2023-12-04 12:23:26.305	12.3s	10.9s	111.8%	741.8 MB	947.2 MB	90.9 MB	5.1 MB	SARS-CoV-2
1257	97/367dce	3379856	runFastp (1255)	COMPLETED	0	2023-12-04 12:23:16.580	22.3s	20.7s	107.8%	293.7 MB	297.4 MB	134.5 MB	870.2 KB	SARS-CoV-2
1273	e6/dcc67d	3382244	runFastp (1271)	COMPLETED	0	2023-12-04 12:23:23.780	15.5s	13.8s	108.7%	196.7 MB	200.2 MB	93.9 MB	747.7 KB	SARS-CoV-2
1281	5d/2d6af3	3387790	genFaIdx	COMPLETED	0	2023-12-04 12:23:39.242	2.2s	27ms	31.4%	0	0	89.3 KB	235 B	SARS-CoV-2
1278	91/993c5e	3383964	runFastp (1276)	COMPLETED	0	2023-12-04 12:23:27.501	14.8s	13.3s	108.6%	156 MB	159.5 MB	102.6 MB	1.9 MB	SARS-CoV-2
1280	68/c5da6d	3388650	indexReferenceBWA	COMPLETED	0	2023-12-04 12:23:41.470	2.5s	35ms	49.1%	2.7 MB	3.7 MB	204.9 KB	81.4 KB	SARS-CoV-2
1277	e2/f02137	3384880	runFastp (1275)	COMPLETED	0	2023-12-04 12:23:30.068	14.6s	13.1s	106.7%	192.6 MB	196.3 MB	84.9 MB	653.6 KB	SARS-CoV-2
1279	60/360c1f	3386473	runFastp (1277)	COMPLETED	0	2023-12-04 12:23:35.127	11.7s	8.3s	108.5%	668.1 MB	981.3 MB	61.6 MB	615.5 KB	SARS-CoV-2
1254	dc/c3059f	3387468	runFastp (1252)	COMPLETED	0	2023-12-04 12:23:38.889	10.8s	8.9s	111.5%	721.5 MB	955 MB	54.4 MB	5.3 MB	SARS-CoV-2
1256	25/8016f9	3387363	runFastp (1254)	COMPLETED	0	2023-12-04 12:23:38.659	12.1s	10.2s	109.2%	706 MB	1000.6 MB	75.6 MB	2.1 MB	SARS-CoV-2
1358	83/8dcffd	3389419	align2ref (77)	COMPLETED	0	2023-12-04 12:23:44.118	9.9s	4.3s	100.5%	97.4 MB	215.8 MB	52.5 MB	44.1 MB	SARS-CoV-2
1292	45/d413ac	3389695	align2ref (11)	COMPLETED	0	2023-12-04 12:23:44.759	9.5s	4.6s	100.5%	112.2 MB	914.2 MB	70.3 MB	58.6 MB	SARS-CoV-2
1302	2f/a076e4	3390456	align2ref (21)	COMPLETED	0	2023-12-04 12:23:46.836	7.6s	3.1s	94.6%	72.5 MB	210 MB	44.7 MB	37.2 MB	SARS-CoV-2
1301	27/b01b4c	3389417	align2ref (20)	COMPLETED	0	2023-12-04 12:23:44.112	10.4s	4.9s	100.6%	111.9 MB	914.2 MB	69.6 MB	58.1 MB	SARS-CoV-2
1286	1f/207937	3391204	align2ref (5)	COMPLETED	0	2023-12-04 12:23:49.651	9.3s	5.8s	102.2%	126.6 MB	914.2 MB	87.6 MB	73.1 MB	SARS-CoV-2
1365	bf/840cff	3391732	align2ref (84)	COMPLETED	0	2023-12-04 12:23:50.776	8.4s	4.7s	100.0%	108.9 MB	914.2 MB	66.1 MB	55.2 MB	SARS-CoV-2
1316	f4/a568c8	3392860	align2ref (35)	COMPLETED	0	2023-12-04 12:23:54.276	7.5s	3.4s	100.4%	73.7 MB	911.2 MB	50.2 MB	41.7 MB	SARS-CoV-2
1297	e3/2c971a	3392910	align2ref (16)	COMPLETED	0	2023-12-04 12:23:54.406	7.4s	3.4s	98.2%	73.2 MB	911.2 MB	50.4 MB	41.8 MB	SARS-CoV-2
1323	05/08ef90	3392799	align2ref (42)	COMPLETED	0	2023-12-04 12:23:54.020	10s	5.8s	101.8%	122 MB	914.2 MB	81.7 MB	68.4 MB	SARS-CoV-2
1307	3c/7b7a18	3392960	align2ref (26)	COMPLETED	0	2023-12-04 12:23:54.525	9.8s	5.6s	100.4%	120 MB	914.2 MB	80 MB	66.8 MB	SARS-CoV-2
1342	75/5b2b66	3394683	align2ref (61)	COMPLETED	0	2023-12-04 12:23:58.935	8.6s	4.7s	100.3%	104.9 MB	914.2 MB	61.5 MB	51.3 MB	SARS-CoV-2
1324	49/2b925b	3394734	align2ref (43)	COMPLETED	0	2023-12-04 12:23:59.161	8.5s	4.6s	101.2%	108.5 MB	914.2 MB	66.5 MB	55.3 MB	SARS-CoV-2
1334	98/70e931	3395642	align2ref (53)	COMPLETED	0	2023-12-04 12:24:01.842	6.8s	2.9s	98.3%	76 MB	210 MB	40.5 MB	33.8 MB	SARS-CoV-2
1298	21/45e686	3395594	align2ref (17)	COMPLETED	0	2023-12-04 12:24:01.762	9.1s	5s	100.0%	112.5 MB	914.2 MB	71.3 MB	59.4 MB	SARS-CoV-2
1371	7a/5a15cd	3396483	align2ref (90)	COMPLETED	0	2023-12-04 12:24:03.978	8.1s	4.2s	100.7%	101.2 MB	278.9 MB	55.9 MB	47 MB	SARS-CoV-2
1330	74/b5d7a6	3396588	align2ref (49)	COMPLETED	0	2023-12-04 12:24:04.298	8.1s	4.1s	101.1%	75.2 MB	216.2 MB	59.6 MB	49.6 MB	SARS-CoV-2
1305	5a/017b4c	3397916	align2ref (24)	COMPLETED	0	2023-12-04 12:24:07.715	8.4s	4.3s	99.4%	102.1 MB	216.8 MB	58.3 MB	48.5 MB	SARS-CoV-2
1353	04/a6c31e	3397866	align2ref (72)	COMPLETED	0	2023-12-04 12:24:07.581	9.1s	5.2s	102.1%	119.6 MB	914.2 MB	78.4 MB	65.6 MB	SARS-CoV-2
1348	44/acac29	3398424	align2ref (67)	COMPLETED	0	2023-12-04 12:24:08.622	9s	4.5s	101.2%	111.1 MB	914.2 MB	68.6 MB	57.2 MB	SARS-CoV-2
1357	2e/34883c	3398989	align2ref (76)	COMPLETED	0	2023-12-04 12:24:10.917	8.7s	4.5s	101.6%	108.4 MB	914.2 MB	65.8 MB	54.8 MB	SARS-CoV-2
1287	40/35baca	3399404	align2ref (6)	COMPLETED	0	2023-12-04 12:24:12.099	10.5s	6.5s	100.7%	130.7 MB	914.2 MB	92.6 MB	77.4 MB	SARS-CoV-2
1306	8d/8f8b40	3399615	align2ref (25)	COMPLETED	0	2023-12-04 12:24:12.437	10.7s	6.8s	101.3%	132.1 MB	914.2 MB	98.7 MB	82.7 MB	SARS-CoV-2
1356	ef/3d9740	3400816	align2ref (75)	COMPLETED	0	2023-12-04 12:24:16.149	9.3s	4.8s	101.8%	112.8 MB	914.2 MB	70.3 MB	58.8 MB	SARS-CoV-2
1338	5d/25cf6c	3401082	align2ref (57)	COMPLETED	0	2023-12-04 12:24:16.704	9.4s	4.7s	101.0%	110.4 MB	914.2 MB	68.2 MB	56.7 MB	SARS-CoV-2
1310	57/736836	3402018	align2ref (29)	COMPLETED	0	2023-12-04 12:24:19.601	6.8s	2.8s	98.0%	81.7 MB	210 MB	40.1 MB	33.6 MB	SARS-CoV-2
1293	09/cf6c16	3401588	align2ref (12)	COMPLETED	0	2023-12-04 12:24:17.635	9.6s	5s	100.3%	118.7 MB	914.2 MB	77.4 MB	64.7 MB	SARS-CoV-2
1328	82/6e97be	3403078	align2ref (47)	COMPLETED	0	2023-12-04 12:24:22.567	8.6s	4.4s	101.5%	107.7 MB	914.2 MB	64.5 MB	53.9 MB	SARS-CoV-2
1283	86/91d209	3403316	align2ref (2)	COMPLETED	0	2023-12-04 12:24:23.111	8.4s	4.4s	101.3%	102.5 MB	914.2 MB	58.5 MB	48.8 MB	SARS-CoV-2
1388	ea/4a6949	3404080	align2ref (107)	COMPLETED	0	2023-12-04 12:24:25.454	7.4s	2.7s	96.4%	69.9 MB	210 MB	34.9 MB	29.1 MB	SARS-CoV-2
1393	45/096ef6	3404520	align2ref (112)	COMPLETED	0	2023-12-04 12:24:26.416	6.6s	1.9s	98.0%	37.3 MB	207 MB	25.9 MB	21.7 MB	SARS-CoV-2
1327	37/84ca66	3404883	align2ref (46)	COMPLETED	0	2023-12-04 12:24:27.203	6.4s	1.5s	97.1%	43 MB	207 MB	22.3 MB	18.5 MB	SARS-CoV-2
1337	36/984409	3404291	align2ref (56)	COMPLETED	0	2023-12-04 12:24:26.093	9.4s	4.5s	100.8%	108 MB	914.2 MB	64.9 MB	54.1 MB	SARS-CoV-2
1400	92/0da855	3406145	align2ref (119)	COMPLETED	0	2023-12-04 12:24:31.207	7.2s	2.7s	98.7%	63.4 MB	210 MB	31.9 MB	26.6 MB	SARS-CoV-2
1351	20/71f7a6	3406283	align2ref (70)	COMPLETED	0	2023-12-04 12:24:31.486	8.3s	4.1s	100.9%	104.3 MB	218.3 MB	60.6 MB	50.5 MB	SARS-CoV-2
1290	ce/26a61e	3406932	align2ref (9)	COMPLETED	0	2023-12-04 12:24:33.588	8.4s	3.5s	97.9%	65.1 MB	911.2 MB	47.3 MB	39.2 MB	SARS-CoV-2
1320	2a/167962	3406771	align2ref (39)	COMPLETED	0	2023-12-04 12:24:32.875	9.1s	3.9s	100.6%	91.8 MB	914.2 MB	60.4 MB	50.7 MB	SARS-CoV-2
1296	e9/ddadbf	3407682	align2ref (15)	COMPLETED	0	2023-12-04 12:24:35.488	7s	2.3s	96.2%	40.3 MB	911.2 MB	31.7 MB	26.2 MB	SARS-CoV-2
1284	71/67b8a4	3406823	align2ref (3)	COMPLETED	0	2023-12-04 12:24:33.014	9.5s	4.5s	100.2%	107.1 MB	914.2 MB	64.2 MB	53.5 MB	SARS-CoV-2
1377	e4/78b5fc	3408594	align2ref (96)	COMPLETED	0	2023-12-04 12:24:38.415	7.4s	3.5s	99.0%	65.9 MB	911.2 MB	45.8 MB	38.5 MB	SARS-CoV-2
1411	b1/ddf402	3409123	align2ref (130)	COMPLETED	0	2023-12-04 12:24:39.801	6.5s	1.9s	97.3%	34.4 MB	207 MB	24.1 MB	20.2 MB	SARS-CoV-2
1288	59/76ff6d	3409838	align2ref (7)	COMPLETED	0	2023-12-04 12:24:42.006	7.2s	2.5s	97.1%	41.2 MB	911.2 MB	32.5 MB	27 MB	SARS-CoV-2
1352	64/36c04d	3409977	align2ref (71)	COMPLETED	0	2023-12-04 12:24:42.457	8.6s	3.8s	100.0%	70.4 MB	914.2 MB	53.1 MB	44.2 MB	SARS-CoV-2
1311	7d/57911d	3409820	align2ref (30)	COMPLETED	0	2023-12-04 12:24:41.978	9.4s	4.5s	99.5%	104.5 MB	914.2 MB	60.2 MB	50.2 MB	SARS-CoV-2
1375	ea/83af56	3411235	align2ref (94)	COMPLETED	0	2023-12-04 12:24:46.339	5.2s	1.3s	95.8%	20.3 MB	909.7 MB	16.9 MB	14.1 MB	SARS-CoV-2
1332	a4/7bb147	3409995	align2ref (51)	COMPLETED	0	2023-12-04 12:24:42.485	10.8s	5.7s	101.3%	118.4 MB	914.2 MB	77.9 MB	65 MB	SARS-CoV-2
1368	e6/2d8416	3410944	align2ref (87)	COMPLETED	0	2023-12-04 12:24:45.820	8.7s	4.1s	100.5%	71.9 MB	781.2 MB	57.1 MB	47.3 MB	SARS-CoV-2
1345	af/0ca5da	3412295	align2ref (64)	COMPLETED	0	2023-12-04 12:24:49.249	7s	3.5s	100.5%	68.1 MB	911.2 MB	48.5 MB	40.5 MB	SARS-CoV-2
1362	f0/2847de	3414217	align2ref (81)	COMPLETED	0	2023-12-04 12:24:54.556	4.2s	18ms	82.1%	0	0	135.3 KB	904 B	SARS-CoV-2
1355	9a/5fe2d5	3413097	align2ref (74)	COMPLETED	0	2023-12-04 12:24:51.376	7.9s	3.2s	97.5%	63.2 MB	210 MB	44.7 MB	37.2 MB	SARS-CoV-2
1299	77/ac257e	3413044	align2ref (18)	COMPLETED	0	2023-12-04 12:24:51.032	9s	4.5s	98.8%	103.7 MB	914.2 MB	59.8 MB	50 MB	SARS-CoV-2
1361	44/08979e	3413200	align2ref (80)	COMPLETED	0	2023-12-04 12:24:51.549	9.3s	4.5s	101.1%	106.6 MB	914.2 MB	64.3 MB	53.5 MB	SARS-CoV-2
1322	90/9896e6	3413958	align2ref (41)	COMPLETED	0	2023-12-04 12:24:53.303	9.8s	5.1s	101.4%	116.3 MB	914.2 MB	75.1 MB	62.6 MB	SARS-CoV-2
1339	2c/8eaa5d	3414910	align2ref (58)	COMPLETED	0	2023-12-04 12:24:56.228	8s	3.7s	98.8%	64.4 MB	911.2 MB	46.4 MB	38.9 MB	SARS-CoV-2
1317	87/e58c84	3415763	align2ref (36)	COMPLETED	0	2023-12-04 12:24:58.752	7s	2.5s	98.4%	43.6 MB	911.2 MB	34.5 MB	28.8 MB	SARS-CoV-2
1289	82/4c9dcc	3415927	align2ref (8)	COMPLETED	0	2023-12-04 12:24:59.250	7.1s	2.6s	98.1%	38.8 MB	779.7 MB	31.2 MB	25.9 MB	SARS-CoV-2
1326	69/ad62ed	3416498	align2ref (45)	COMPLETED	0	2023-12-04 12:25:00.080	9.4s	4.4s	100.1%	107.6 MB	914.2 MB	64.2 MB	53.6 MB	SARS-CoV-2
1349	57/294656	3417330	align2ref (68)	COMPLETED	0	2023-12-04 12:25:03.065	6.6s	2.2s	97.6%	41.2 MB	210 MB	31.3 MB	25.9 MB	SARS-CoV-2
1367	d5/776d5f	3416613	align2ref (86)	COMPLETED	0	2023-12-04 12:25:00.873	10.6s	6.2s	101.4%	129.8 MB	914.2 MB	90.3 MB	75.7 MB	SARS-CoV-2
1347	79/747e6a	3417744	align2ref (66)	COMPLETED	0	2023-12-04 12:25:04.282	7.2s	3.5s	98.8%	69.6 MB	911.2 MB	52.1 MB	43.4 MB	SARS-CoV-2
1313	ad/c9ffaa	3418301	align2ref (32)	COMPLETED	0	2023-12-04 12:25:05.767	6s	2.1s	97.8%	40.2 MB	210 MB	30.1 MB	24.9 MB	SARS-CoV-2
1350	45/b64744	3418406	align2ref (69)	COMPLETED	0	2023-12-04 12:25:06.401	6.2s	2.3s	98.2%	44.8 MB	911.2 MB	34.7 MB	28.8 MB	SARS-CoV-2
1436	f9/cd0613	3419746	align2ref (155)	COMPLETED	0	2023-12-04 12:25:09.631	9.1s	4s	100.2%	98.5 MB	278.9 MB	53 MB	44.4 MB	SARS-CoV-2
1366	0a/25924d	3420846	align2ref (85)	COMPLETED	0	2023-12-04 12:25:12.652	6.6s	2s	97.7%	40.6 MB	210 MB	28.7 MB	24 MB	SARS-CoV-2
1354	49/184a0a	3419657	align2ref (73)	COMPLETED	0	2023-12-04 12:25:09.454	10.5s	4.9s	102.0%	113.4 MB	914.2 MB	71.6 MB	59.7 MB	SARS-CoV-2
1335	51/34796a	3420511	align2ref (54)	COMPLETED	0	2023-12-04 12:25:11.810	8.3s	3.1s	99.9%	84.6 MB	278.9 MB	48.3 MB	40.5 MB	SARS-CoV-2
1318	37/53f395	3420342	align2ref (37)	COMPLETED	0	2023-12-04 12:25:11.470	10.2s	4.8s	100.3%	114.9 MB	914.2 MB	74.3 MB	61.8 MB	SARS-CoV-2
1303	c2/84ae0e	3420343	align2ref (22)	COMPLETED	0	2023-12-04 12:25:11.482	10.8s	5.1s	100.9%	120.2 MB	914.2 MB	79.4 MB	66.4 MB	SARS-CoV-2
1309	4b/1be86d	3422804	align2ref (28)	COMPLETED	0	2023-12-04 12:25:19.306	7.2s	2.5s	96.5%	40.3 MB	911.2 MB	32.4 MB	26.9 MB	SARS-CoV-2
1331	04/98df65	3423002	align2ref (50)	COMPLETED	0	2023-12-04 12:25:19.967	7.1s	2.3s	98.3%	40.1 MB	911.2 MB	30.8 MB	25.8 MB	SARS-CoV-2
1282	be/543422	3423228	align2ref (1)	COMPLETED	0	2023-12-04 12:25:20.082	7.6s	2.6s	97.2%	44.1 MB	911.2 MB	35.6 MB	29.6 MB	SARS-CoV-2
1285	21/eaa5e8	3422617	align2ref (4)	COMPLETED	0	2023-12-04 12:25:18.704	9.9s	4.7s	101.2%	111.2 MB	914.2 MB	69.5 MB	57.9 MB	SARS-CoV-2
1312	85/a6145b	3423660	align2ref (31)	COMPLETED	0	2023-12-04 12:25:21.648	9.3s	4.3s	98.7%	101.8 MB	914.2 MB	57.8 MB	48.2 MB	SARS-CoV-2
1291	da/e2a756	3423711	align2ref (10)	COMPLETED	0	2023-12-04 12:25:22.288	9.8s	5.4s	100.3%	119.6 MB	784.2 MB	78.4 MB	65.7 MB	SARS-CoV-2
1363	28/5934e8	3425586	align2ref (82)	COMPLETED	0	2023-12-04 12:25:27.717	5.1s	888ms	95.9%	12.1 MB	140 MB	11.6 MB	9.7 MB	SARS-CoV-2
1308	62/cb079c	3425201	align2ref (27)	COMPLETED	0	2023-12-04 12:25:26.558	10.1s	5s	100.7%	112.4 MB	914.2 MB	70.7 MB	58.9 MB	SARS-CoV-2
1336	84/e209fd	3425346	align2ref (55)	COMPLETED	0	2023-12-04 12:25:27.035	10.5s	5.7s	102.1%	124 MB	914.2 MB	85.1 MB	70.8 MB	SARS-CoV-2
1344	ae/2c1340	3426078	align2ref (63)	COMPLETED	0	2023-12-04 12:25:28.589	9.6s	4.9s	101.1%	111 MB	914.2 MB	69.5 MB	57.9 MB	SARS-CoV-2
1321	e4/1f1a13	3426507	align2ref (40)	COMPLETED	0	2023-12-04 12:25:30.918	8.1s	3.8s	96.2%	70.9 MB	914.2 MB	54.1 MB	45.2 MB	SARS-CoV-2
1369	a5/175cf1	3427373	align2ref (88)	COMPLETED	0	2023-12-04 12:25:32.783	9s	4.7s	101.5%	110.4 MB	914.2 MB	68.4 MB	57 MB	SARS-CoV-2
1329	ed/efc730	3427095	align2ref (48)	COMPLETED	0	2023-12-04 12:25:32.052	9.7s	5s	101.0%	113.6 MB	914.2 MB	71.9 MB	60 MB	SARS-CoV-2
1341	39/36b57d	3428750	align2ref (60)	COMPLETED	0	2023-12-04 12:25:36.692	8.6s	4.7s	101.2%	111.5 MB	914.2 MB	68.5 MB	57.3 MB	SARS-CoV-2
1360	0d/299f91	3429138	align2ref (79)	COMPLETED	0	2023-12-04 12:25:37.542	8.3s	3.7s	100.3%	70.2 MB	911.2 MB	51.9 MB	43.2 MB	SARS-CoV-2
1359	76/16a45a	3429582	align2ref (78)	COMPLETED	0	2023-12-04 12:25:39.030	8.8s	3.9s	101.1%	74.7 MB	784.2 MB	59.3 MB	49.3 MB	SARS-CoV-2
1314	9b/b3007d	3429312	align2ref (33)	COMPLETED	0	2023-12-04 12:25:38.213	10s	5s	100.4%	113.6 MB	914.2 MB	71.3 MB	59.6 MB	SARS-CoV-2
1325	e6/57d31e	3430368	align2ref (44)	COMPLETED	0	2023-12-04 12:25:41.809	9s	4.7s	101.6%	110.3 MB	914.2 MB	67.7 MB	56.6 MB	SARS-CoV-2
1294	4c/075370	3430355	align2ref (13)	COMPLETED	0	2023-12-04 12:25:41.781	9.5s	5.1s	96.4%	108.9 MB	914.2 MB	66.1 MB	55.2 MB	SARS-CoV-2
1340	d0/2c2c0b	3431791	align2ref (59)	COMPLETED	0	2023-12-04 12:25:45.333	6.8s	2.5s	97.3%	43.3 MB	911.2 MB	34.6 MB	28.7 MB	SARS-CoV-2
1333	ab/139966	3431850	align2ref (52)	COMPLETED	0	2023-12-04 12:25:45.873	7.8s	3.8s	100.5%	73.6 MB	914.2 MB	55.8 MB	46.4 MB	SARS-CoV-2
1295	0e/604c7c	3432594	align2ref (14)	COMPLETED	0	2023-12-04 12:25:48.192	8.9s	4.6s	100.4%	106.7 MB	914.2 MB	63.3 MB	52.8 MB	SARS-CoV-2
1376	45/f7dca2	3433712	align2ref (95)	COMPLETED	0	2023-12-04 12:25:51.272	6.4s	2.3s	98.5%	35.2 MB	909.7 MB	26.1 MB	21.9 MB	SARS-CoV-2
1315	99/0ef104	3432537	align2ref (34)	COMPLETED	0	2023-12-04 12:25:47.872	10.8s	6.7s	102.1%	130.2 MB	914.2 MB	92.4 MB	77.4 MB	SARS-CoV-2
1304	ed/aafca3	3434223	align2ref (23)	COMPLETED	0	2023-12-04 12:25:52.139	7.3s	2.8s	95.3%	84.9 MB	210 MB	42.8 MB	35.7 MB	SARS-CoV-2
1364	04/869d16	3433498	align2ref (83)	COMPLETED	0	2023-12-04 12:25:50.797	8.9s	4.4s	100.9%	105.4 MB	914.2 MB	62.2 MB	51.8 MB	SARS-CoV-2
1346	62/0b1ee4	3434646	align2ref (65)	COMPLETED	0	2023-12-04 12:25:53.723	8.9s	4.7s	101.1%	107.1 MB	914.2 MB	65 MB	54.1 MB	SARS-CoV-2
1300	d0/d98b28	3435898	align2ref (19)	COMPLETED	0	2023-12-04 12:25:57.104	7.5s	3s	96.4%	63.5 MB	210 MB	36.5 MB	30.3 MB	SARS-CoV-2
1379	3e/d65dd6	3436702	align2ref (98)	COMPLETED	0	2023-12-04 12:25:59.424	7.2s	2.6s	97.8%	43.6 MB	911.2 MB	35.4 MB	29.6 MB	SARS-CoV-2
1381	e4/80aa2a	3436896	align2ref (100)	COMPLETED	0	2023-12-04 12:25:59.734	7.2s	2.7s	97.8%	66.4 MB	210 MB	33 MB	27.7 MB	SARS-CoV-2
1374	ed/da5ada	3436597	align2ref (93)	COMPLETED	0	2023-12-04 12:25:58.732	9.1s	4.2s	99.3%	106.7 MB	218.3 MB	64 MB	53.2 MB	SARS-CoV-2
1370	0d/ec0c82	3436061	align2ref (89)	COMPLETED	0	2023-12-04 12:25:57.695	10.6s	5.5s	101.4%	117.7 MB	914.2 MB	76.4 MB	63.8 MB	SARS-CoV-2
1383	9a/6f9e80	3437619	align2ref (102)	COMPLETED	0	2023-12-04 12:26:02.658	5.8s	2.1s	97.8%	40.6 MB	210 MB	29.8 MB	24.9 MB	SARS-CoV-2
1382	3c/d385ba	3438469	align2ref (101)	COMPLETED	0	2023-12-04 12:26:04.611	6.8s	3.1s	97.8%	62.1 MB	210 MB	38.7 MB	32.3 MB	SARS-CoV-2
1378	4a/cf9004	3439189	align2ref (97)	COMPLETED	0	2023-12-04 12:26:06.613	7.4s	3s	98.8%	62.1 MB	210 MB	38.3 MB	32.1 MB	SARS-CoV-2
1392	2e/b8bd1c	3439892	align2ref (111)	COMPLETED	0	2023-12-04 12:26:08.296	6.5s	1.8s	96.5%	36.8 MB	207 MB	25.2 MB	21.1 MB	SARS-CoV-2
1372	c7/e63ee9	3439241	align2ref (91)	COMPLETED	0	2023-12-04 12:26:06.906	8.7s	3.7s	99.6%	66.5 MB	911.2 MB	49.9 MB	41.8 MB	SARS-CoV-2
1380	06/13ccc7	3439839	align2ref (99)	COMPLETED	0	2023-12-04 12:26:07.871	8.3s	3s	97.9%	65.1 MB	210 MB	37.8 MB	31.6 MB	SARS-CoV-2
1391	f5/3280b5	3439997	align2ref (110)	COMPLETED	0	2023-12-04 12:26:08.464	7.8s	2.7s	96.8%	43 MB	210 MB	35.4 MB	29.7 MB	SARS-CoV-2
1385	61/6e9787	3440805	align2ref (104)	COMPLETED	0	2023-12-04 12:26:11.430	6.2s	2.2s	90.1%	37.2 MB	210 MB	27 MB	22.6 MB	SARS-CoV-2
1390	f9/08eb28	3441657	align2ref (109)	COMPLETED	0	2023-12-04 12:26:13.979	6.2s	2s	96.3%	35.5 MB	207 MB	25.7 MB	21.3 MB	SARS-CoV-2
1389	31/b144af	3442526	align2ref (108)	COMPLETED	0	2023-12-04 12:26:16.242	7.3s	2.7s	88.3%	38.1 MB	210 MB	29.4 MB	24.4 MB	SARS-CoV-2
1481	70/7dec01	3442293	align2ref (200)	COMPLETED	0	2023-12-04 12:26:15.618	7.9s	3.1s	84.6%	62.3 MB	210 MB	31.3 MB	26.1 MB	SARS-CoV-2
1396	63/fd96b9	3442474	align2ref (115)	COMPLETED	0	2023-12-04 12:26:16.131	7.9s	3.4s	98.5%	64.1 MB	911.2 MB	44.9 MB	37.6 MB	SARS-CoV-2
1395	e4/15f648	3442147	align2ref (114)	COMPLETED	0	2023-12-04 12:26:14.835	9.9s	4.4s	102.0%	112.2 MB	914.2 MB	69.7 MB	58.3 MB	SARS-CoV-2
1394	1b/ba8605	3443169	align2ref (113)	COMPLETED	0	2023-12-04 12:26:17.654	9.7s	4.9s	101.7%	116.1 MB	914.2 MB	74.6 MB	62.4 MB	SARS-CoV-2
1397	3f/3d5a77	3443850	align2ref (116)	COMPLETED	0	2023-12-04 12:26:20.140	7.6s	3.2s	98.6%	56 MB	210 MB	34 MB	28.6 MB	SARS-CoV-2
1398	df/fd616a	3445130	align2ref (117)	COMPLETED	0	2023-12-04 12:26:24.049	6.6s	1.7s	98.0%	39 MB	207 MB	23.1 MB	19.4 MB	SARS-CoV-2
1387	9c/5fd125	3444959	align2ref (106)	COMPLETED	0	2023-12-04 12:26:23.529	7.5s	2.5s	97.3%	34.2 MB	909.7 MB	25 MB	20.9 MB	SARS-CoV-2
1401	c8/d2b226	3445568	align2ref (120)	COMPLETED	0	2023-12-04 12:26:24.693	6.5s	1.9s	98.6%	36.9 MB	207 MB	25.8 MB	21.5 MB	SARS-CoV-2
1399	11/599b75	3444962	align2ref (118)	COMPLETED	0	2023-12-04 12:26:23.538	9.9s	4.8s	101.6%	117.1 MB	914.2 MB	75.5 MB	63.2 MB	SARS-CoV-2
1402	e7/056942	3446105	align2ref (121)	COMPLETED	0	2023-12-04 12:26:27.385	6.9s	2.4s	98.5%	41.2 MB	911.2 MB	31.7 MB	26.5 MB	SARS-CoV-2
1403	c4/8dae60	3447286	align2ref (122)	COMPLETED	0	2023-12-04 12:26:30.693	7.1s	2.6s	97.4%	38.9 MB	210 MB	30.3 MB	25.4 MB	SARS-CoV-2
1343	05/2aace5	3446314	align2ref (62)	COMPLETED	0	2023-12-04 12:26:27.764	10.3s	6.5s	103.3%	131.9 MB	914.2 MB	96.2 MB	80.3 MB	SARS-CoV-2
1406	c0/273053	3447650	align2ref (125)	COMPLETED	0	2023-12-04 12:26:31.246	7.1s	2.5s	98.6%	41.8 MB	911.2 MB	32.6 MB	27.3 MB	SARS-CoV-2
1404	c4/fd3c4e	3447597	align2ref (123)	COMPLETED	0	2023-12-04 12:26:31.032	7.7s	3.4s	98.2%	64.4 MB	911.2 MB	45.5 MB	38.1 MB	SARS-CoV-2
1408	49/1aded7	3448423	align2ref (127)	COMPLETED	0	2023-12-04 12:26:33.422	6.1s	2.2s	98.2%	39.8 MB	210 MB	29.6 MB	24.7 MB	SARS-CoV-2
1409	ba/302948	3448570	align2ref (128)	COMPLETED	0	2023-12-04 12:26:34.275	7.3s	3s	98.5%	69.9 MB	210 MB	40.4 MB	33.9 MB	SARS-CoV-2
1407	31/0c0045	3450102	align2ref (126)	COMPLETED	0	2023-12-04 12:26:38.061	7.1s	2.1s	96.8%	36.1 MB	207 MB	26.1 MB	21.8 MB	SARS-CoV-2
1498	04/8f10d7	3450037	align2ref (217)	COMPLETED	0	2023-12-04 12:26:37.779	7.5s	2.7s	94.9%	42.6 MB	210 MB	34.4 MB	28.7 MB	SARS-CoV-2
1405	af/e233c8	3450152	align2ref (124)	COMPLETED	0	2023-12-04 12:26:38.315	7.1s	2.1s	97.7%	36.1 MB	207 MB	26.1 MB	21.8 MB	SARS-CoV-2
1410	d6/ebed7f	3450466	align2ref (129)	COMPLETED	0	2023-12-04 12:26:38.777	7.1s	2s	97.6%	32.4 MB	207 MB	21.8 MB	18.3 MB	SARS-CoV-2
1412	bf/499d00	3450801	align2ref (131)	COMPLETED	0	2023-12-04 12:26:39.510	6.8s	2s	97.3%	33.7 MB	207 MB	22.9 MB	19.1 MB	SARS-CoV-2
1452	a7/8106a4	3451208	align2ref (171)	COMPLETED	0	2023-12-04 12:26:41.614	7.7s	3.3s	98.3%	59.5 MB	911.2 MB	40.4 MB	33.8 MB	SARS-CoV-2
1416	49/825e0e	3452647	align2ref (135)	COMPLETED	0	2023-12-04 12:26:45.851	7.1s	2s	96.7%	36.3 MB	207 MB	25.6 MB	21.4 MB	SARS-CoV-2
1417	e9/f2854b	3453064	align2ref (136)	COMPLETED	0	2023-12-04 12:26:46.297	6.8s	2s	94.1%	36 MB	207 MB	25.9 MB	21.6 MB	SARS-CoV-2
1413	19/a788f8	3452532	align2ref (132)	COMPLETED	0	2023-12-04 12:26:45.267	8.5s	3.4s	98.3%	64.3 MB	911.2 MB	45.1 MB	37.8 MB	SARS-CoV-2
1415	8a/3486d7	3452596	align2ref (134)	COMPLETED	0	2023-12-04 12:26:45.447	8.6s	3.1s	98.0%	63.6 MB	210 MB	41.1 MB	34.6 MB	SARS-CoV-2
1414	34/63b7e2	3452479	align2ref (133)	COMPLETED	0	2023-12-04 12:26:45.157	9.3s	4.1s	100.7%	77.9 MB	278.9 MB	60.4 MB	50.5 MB	SARS-CoV-2
1419	ba/c107e9	3453629	align2ref (138)	COMPLETED	0	2023-12-04 12:26:49.334	6.1s	2.3s	96.9%	39.8 MB	911.2 MB	30.2 MB	25.1 MB	SARS-CoV-2
1418	8f/514bc2	3455022	align2ref (137)	COMPLETED	0	2023-12-04 12:26:52.972	8.1s	2.7s	95.8%	73.5 MB	210 MB	36.4 MB	30.5 MB	SARS-CoV-2
1421	4e/ac3343	3455547	align2ref (140)	COMPLETED	0	2023-12-04 12:26:54.042	7.2s	2.1s	94.9%	38.8 MB	210 MB	28.9 MB	24.2 MB	SARS-CoV-2
1422	ee/8fd07b	3455693	align2ref (141)	COMPLETED	0	2023-12-04 12:26:54.451	7.2s	2s	94.7%	32.2 MB	207 MB	23.1 MB	19.2 MB	SARS-CoV-2
1420	7f/a3be1b	3455211	align2ref (139)	COMPLETED	0	2023-12-04 12:26:53.737	8s	2.7s	97.8%	44.9 MB	210 MB	36.9 MB	30.9 MB	SARS-CoV-2
1423	be/b7d5ee	3456141	align2ref (142)	COMPLETED	0	2023-12-04 12:26:55.401	8.7s	3.4s	98.5%	61.7 MB	911.2 MB	42.4 MB	35.6 MB	SARS-CoV-2
1373	1d/1b32be	3455075	align2ref (92)	COMPLETED	0	2023-12-04 12:26:53.114	11.5s	5.4s	101.4%	119.1 MB	914.2 MB	78.2 MB	65.5 MB	SARS-CoV-2
1424	fe/152d8d	3457548	align2ref (143)	COMPLETED	0	2023-12-04 12:27:01.105	6.9s	2.2s	96.0%	39.6 MB	911.2 MB	28.4 MB	23.7 MB	SARS-CoV-2
1519	1a/32dd32	3457809	align2ref (238)	COMPLETED	0	2023-12-04 12:27:01.698	7.1s	2.5s	94.4%	39.1 MB	911.2 MB	30.9 MB	25.9 MB	SARS-CoV-2
1426	5a/158975	3457704	align2ref (145)	COMPLETED	0	2023-12-04 12:27:01.610	7.3s	2.6s	98.3%	38.8 MB	210 MB	30.7 MB	25.7 MB	SARS-CoV-2
1425	56/8773e0	3457651	align2ref (144)	COMPLETED	0	2023-12-04 12:27:01.235	8.1s	3.1s	97.8%	58.1 MB	210 MB	38.6 MB	32.4 MB	SARS-CoV-2
1427	69/b2a791	3458615	align2ref (146)	COMPLETED	0	2023-12-04 12:27:04.105	6.5s	2.1s	96.6%	38 MB	210 MB	27.5 MB	23 MB	SARS-CoV-2
1428	00/45c637	3458666	align2ref (147)	COMPLETED	0	2023-12-04 12:27:04.625	6.3s	2s	97.6%	40.6 MB	210 MB	28.9 MB	24.2 MB	SARS-CoV-2
1429	b8/7b2973	3460034	align2ref (148)	COMPLETED	0	2023-12-04 12:27:07.984	7.4s	3.5s	98.2%	61.6 MB	911.2 MB	43.9 MB	36.8 MB	SARS-CoV-2
1431	5c/026989	3460407	align2ref (150)	COMPLETED	0	2023-12-04 12:27:08.891	7.2s	2.3s	98.3%	36.9 MB	911.2 MB	28.2 MB	23.5 MB	SARS-CoV-2
1433	0b/d8d83e	3461116	align2ref (152)	COMPLETED	0	2023-12-04 12:27:10.939	6.8s	1.7s	95.8%	34 MB	207 MB	21.2 MB	17.6 MB	SARS-CoV-2
1384	00/0ad529	3461063	align2ref (103)	COMPLETED	0	2023-12-04 12:27:10.568	7.4s	2.2s	97.8%	39.1 MB	911.2 MB	29.1 MB	24.3 MB	SARS-CoV-2
1432	53/a8dfe4	3460534	align2ref (151)	COMPLETED	0	2023-12-04 12:27:09.298	8.8s	3.6s	99.9%	72.4 MB	914.2 MB	53.3 MB	44.8 MB	SARS-CoV-2
1430	48/3b166e	3460370	align2ref (149)	COMPLETED	0	2023-12-04 12:27:08.846	9.5s	3.9s	99.0%	67.4 MB	781.2 MB	50.6 MB	42.4 MB	SARS-CoV-2
1434	ac/e41a22	3462548	align2ref (153)	COMPLETED	0	2023-12-04 12:27:15.439	6.7s	1.7s	98.4%	29.5 MB	207 MB	17.8 MB	14.8 MB	SARS-CoV-2
1435	b5/7350f1	3462782	align2ref (154)	COMPLETED	0	2023-12-04 12:27:16.138	7.9s	3.1s	98.3%	59 MB	210 MB	37 MB	31 MB	SARS-CoV-2
1437	9e/50a978	3463323	align2ref (156)	COMPLETED	0	2023-12-04 12:27:17.706	7s	2.1s	97.5%	37 MB	210 MB	26.9 MB	22.4 MB	SARS-CoV-2
1441	e6/a5747b	3463474	align2ref (160)	COMPLETED	0	2023-12-04 12:27:18.314	7.3s	2.5s	97.6%	43.8 MB	911.2 MB	34.2 MB	28.6 MB	SARS-CoV-2
1438	39/e3d01e	3463375	align2ref (157)	COMPLETED	0	2023-12-04 12:27:17.982	8s	2.9s	98.0%	68.1 MB	210 MB	36.8 MB	30.8 MB	SARS-CoV-2
1439	f7/bca15a	3463426	align2ref (158)	COMPLETED	0	2023-12-04 12:27:18.089	8.7s	3.6s	98.3%	64.7 MB	911.2 MB	46.4 MB	38.9 MB	SARS-CoV-2
1319	36/0d1b3b	3464526	align2ref (38)	COMPLETED	0	2023-12-04 12:27:22.131	7.1s	3.4s	94.8%	64.2 MB	911.2 MB	44.4 MB	37.1 MB	SARS-CoV-2
1440	0e/d85433	3465388	align2ref (159)	COMPLETED	0	2023-12-04 12:27:24.054	7.5s	2.8s	97.7%	69.5 MB	210 MB	35.3 MB	29.5 MB	SARS-CoV-2
1442	eb/1caeb5	3466131	align2ref (161)	COMPLETED	0	2023-12-04 12:27:25.608	7.3s	2.2s	97.6%	40.8 MB	911.2 MB	30.7 MB	25.6 MB	SARS-CoV-2
1386	35/e6fd91	3465611	align2ref (105)	COMPLETED	0	2023-12-04 12:27:24.754	8.5s	3.3s	96.2%	63.4 MB	911.2 MB	44.6 MB	37.4 MB	SARS-CoV-2
1443	b1/9802b8	3466191	align2ref (162)	COMPLETED	0	2023-12-04 12:27:25.941	7.9s	2.8s	98.3%	62.5 MB	210 MB	33 MB	27.6 MB	SARS-CoV-2
1445	d8/43069a	3466476	align2ref (164)	COMPLETED	0	2023-12-04 12:27:26.759	7.5s	2.6s	98.8%	54.5 MB	210 MB	27.6 MB	23.2 MB	SARS-CoV-2
1444	65/deac89	3467157	align2ref (163)	COMPLETED	0	2023-12-04 12:27:29.282	7.1s	2.9s	97.4%	73.2 MB	210 MB	37.4 MB	31.2 MB	SARS-CoV-2
1446	48/09da31	3467960	align2ref (165)	COMPLETED	0	2023-12-04 12:27:31.607	5.8s	1.3s	95.7%	17.1 MB	909.7 MB	13.8 MB	11.5 MB	SARS-CoV-2
1448	b8/db5535	3468521	align2ref (167)	COMPLETED	0	2023-12-04 12:27:32.867	6.6s	1.4s	94.1%	32.3 MB	207 MB	15.1 MB	12.6 MB	SARS-CoV-2
1447	78/a1dbce	3468628	align2ref (166)	COMPLETED	0	2023-12-04 12:27:33.294	6.4s	746ms	96.3%	10.7 MB	205.5 MB	8.6 MB	7.1 MB	SARS-CoV-2
1454	8c/5380d7	3469959	align2ref (173)	COMPLETED	0	2023-12-04 12:27:37.450	5s	463ms	95.7%	8.4 MB	204.7 MB	5.5 MB	4.4 MB	SARS-CoV-2
1449	2c/5d866d	3468885	align2ref (168)	COMPLETED	0	2023-12-04 12:27:33.872	8.6s	3s	96.7%	62.4 MB	210 MB	37.4 MB	31.3 MB	SARS-CoV-2
1450	1e/5e52cb	3469078	align2ref (169)	COMPLETED	0	2023-12-04 12:27:34.289	8.6s	3.5s	98.6%	57.8 MB	911.2 MB	40 MB	33.5 MB	SARS-CoV-2
1451	f6/a23569	3469660	align2ref (170)	COMPLETED	0	2023-12-04 12:27:36.393	7.9s	3.1s	98.6%	59.5 MB	210 MB	38.8 MB	32.5 MB	SARS-CoV-2
3211	6f/19d4ab	3471596	getUnmappedReads (94)	COMPLETED	0	2023-12-04 12:27:42.493	2.7s	99ms	85.2%	6.4 MB	12.1 MB	8.7 MB	100.8 KB	SARS-CoV-2
1453	25/bd69ac	3470601	align2ref (172)	COMPLETED	0	2023-12-04 12:27:39.453	6.7s	2.5s	97.1%	41.9 MB	911.2 MB	33.3 MB	27.8 MB	SARS-CoV-2
1455	69/d9cffc	3470705	align2ref (174)	COMPLETED	0	2023-12-04 12:27:39.684	7.2s	2.7s	98.5%	66.5 MB	210 MB	33 MB	27.6 MB	SARS-CoV-2
1456	65/c5f828	3471582	align2ref (175)	COMPLETED	0	2023-12-04 12:27:42.479	7.1s	2.5s	98.4%	42.1 MB	911.2 MB	32.9 MB	27.5 MB	SARS-CoV-2
1457	99/3156b9	3472422	align2ref (176)	COMPLETED	0	2023-12-04 12:27:44.265	6.5s	1.8s	98.2%	32.9 MB	207 MB	22.3 MB	18.6 MB	SARS-CoV-2
1458	23/c14b39	3471920	align2ref (177)	COMPLETED	0	2023-12-04 12:27:42.942	7.9s	3s	98.3%	59.7 MB	210 MB	35.3 MB	29.5 MB	SARS-CoV-2
1459	18/28af7e	3472844	align2ref (178)	COMPLETED	0	2023-12-04 12:27:45.208	7.7s	2.8s	97.5%	66.6 MB	210 MB	33.2 MB	27.8 MB	SARS-CoV-2
1461	2b/ff2b12	3473386	align2ref (180)	COMPLETED	0	2023-12-04 12:27:46.926	7.1s	2.3s	97.7%	39.4 MB	911.2 MB	30.2 MB	25.2 MB	SARS-CoV-2
1460	81/15fe67	3473226	align2ref (179)	COMPLETED	0	2023-12-04 12:27:46.202	8.4s	3.7s	100.5%	68.4 MB	911.2 MB	49.4 MB	41.5 MB	SARS-CoV-2
1462	f1/a7b0df	3474218	align2ref (181)	COMPLETED	0	2023-12-04 12:27:49.539	7.4s	3s	98.1%	63.2 MB	210 MB	37.2 MB	31.1 MB	SARS-CoV-2
1463	3c/c2d4d0	3474697	align2ref (182)	COMPLETED	0	2023-12-04 12:27:50.815	7.4s	2.8s	98.1%	72.8 MB	210 MB	36.7 MB	30.8 MB	SARS-CoV-2
1464	ed/2b102b	3474722	align2ref (183)	COMPLETED	0	2023-12-04 12:27:50.853	7.8s	3.2s	96.5%	61.5 MB	210 MB	40.6 MB	33.9 MB	SARS-CoV-2
1466	56/29da85	3475398	align2ref (185)	COMPLETED	0	2023-12-04 12:27:52.972	6.7s	2.2s	98.2%	37.6 MB	911.2 MB	27.7 MB	23.1 MB	SARS-CoV-2
1465	e2/6e432a	3475760	align2ref (184)	COMPLETED	0	2023-12-04 12:27:54.043	7.2s	2.5s	98.2%	38.8 MB	911.2 MB	29.6 MB	24.7 MB	SARS-CoV-2
1467	ca/bae741	3475968	align2ref (186)	COMPLETED	0	2023-12-04 12:27:54.645	8s	3.5s	98.8%	55.9 MB	911.2 MB	38.9 MB	32.4 MB	SARS-CoV-2
1468	5d/3e622c	3476806	align2ref (187)	COMPLETED	0	2023-12-04 12:27:56.939	6.9s	2.3s	98.5%	32.5 MB	909.7 MB	23.2 MB	19.4 MB	SARS-CoV-2
1469	b1/3e092f	3477319	align2ref (188)	COMPLETED	0	2023-12-04 12:27:58.243	7.7s	2.7s	95.9%	64.4 MB	210 MB	31.8 MB	26.6 MB	SARS-CoV-2
1471	28/c9ebbd	3477887	align2ref (190)	COMPLETED	0	2023-12-04 12:27:59.679	6.9s	2.2s	97.5%	37.5 MB	210 MB	27.1 MB	22.8 MB	SARS-CoV-2
1470	20/f6d486	3477377	align2ref (189)	COMPLETED	0	2023-12-04 12:27:58.613	8.1s	3s	95.3%	62.7 MB	210 MB	36.7 MB	30.8 MB	SARS-CoV-2
1472	1b/ffab48	3478315	align2ref (191)	COMPLETED	0	2023-12-04 12:28:01.280	6.4s	1.9s	98.7%	30.1 MB	207 MB	19.6 MB	16.4 MB	SARS-CoV-2
1473	1b/98f9d4	3478745	align2ref (192)	COMPLETED	0	2023-12-04 12:28:02.649	6.6s	2.2s	97.7%	39.4 MB	911.2 MB	29.3 MB	24.5 MB	SARS-CoV-2
1474	72/3d72a0	3479284	align2ref (193)	COMPLETED	0	2023-12-04 12:28:03.809	6.7s	2s	99.3%	35.4 MB	207 MB	25 MB	20.8 MB	SARS-CoV-2
1477	73/85d71a	3479908	align2ref (196)	COMPLETED	0	2023-12-04 12:28:05.980	5.6s	811ms	94.2%	11.9 MB	140 MB	10.1 MB	8.4 MB	SARS-CoV-2
1479	ab/a24756	3480126	align2ref (198)	COMPLETED	0	2023-12-04 12:28:06.746	6.9s	1.6s	96.7%	35.1 MB	207 MB	20.5 MB	17.1 MB	SARS-CoV-2
1478	15/6d5817	3480074	align2ref (197)	COMPLETED	0	2023-12-04 12:28:06.614	7.3s	1.9s	98.8%	33.7 MB	207 MB	23.2 MB	19.4 MB	SARS-CoV-2
1480	ba/8b3707	3480771	align2ref (199)	COMPLETED	0	2023-12-04 12:28:07.722	7.4s	2.1s	94.4%	34.3 MB	207 MB	25.2 MB	21.1 MB	SARS-CoV-2
1483	ff/ea8b17	3481089	align2ref (202)	COMPLETED	0	2023-12-04 12:28:09.223	6.9s	2.1s	98.1%	32.3 MB	207 MB	21.7 MB	18.2 MB	SARS-CoV-2
1482	5c/d8051a	3481401	align2ref (201)	COMPLETED	0	2023-12-04 12:28:10.539	6.4s	1.5s	98.7%	38.1 MB	207 MB	18.8 MB	15.7 MB	SARS-CoV-2
2579	7a/b67e19	3481811	runIvar (3)	COMPLETED	0	2023-12-04 12:28:11.556	6.7s	2.3s	156.8%	28.6 MB	43.8 MB	60.8 MB	43.4 MB	SARS-CoV-2
1484	8b/5b4e69	3482402	align2ref (203)	COMPLETED	0	2023-12-04 12:28:13.631	7.4s	2.7s	98.4%	68.2 MB	210 MB	33.9 MB	28.3 MB	SARS-CoV-2
1485	08/5734d5	3483036	align2ref (204)	COMPLETED	0	2023-12-04 12:28:15.086	7.2s	2.1s	98.3%	36.7 MB	210 MB	26.5 MB	22.2 MB	SARS-CoV-2
1574	bb/6e4662	3482454	align2ref (293)	COMPLETED	0	2023-12-04 12:28:13.935	9.6s	5.1s	101.1%	99.8 MB	781.2 MB	61.5 MB	51.3 MB	SARS-CoV-2
1487	d6/be2699	3484168	align2ref (206)	COMPLETED	0	2023-12-04 12:28:18.260	7.1s	2.8s	98.7%	68.7 MB	210 MB	34.8 MB	29.2 MB	SARS-CoV-2
1578	69/705887	3483528	align2ref (297)	COMPLETED	0	2023-12-04 12:28:16.909	9.3s	4.8s	100.8%	100.3 MB	914.2 MB	57.9 MB	48.3 MB	SARS-CoV-2
1486	8d/8161e0	3483395	align2ref (205)	COMPLETED	0	2023-12-04 12:28:16.131	10.5s	5.8s	101.0%	109.7 MB	914.2 MB	68.2 MB	57 MB	SARS-CoV-2
1488	6d/97c130	3485076	align2ref (207)	COMPLETED	0	2023-12-04 12:28:21.083	5.8s	1.8s	97.7%	31.5 MB	207 MB	20.5 MB	17.1 MB	SARS-CoV-2
1490	80/679916	3485927	align2ref (209)	COMPLETED	0	2023-12-04 12:28:23.571	5.3s	869ms	95.8%	12.6 MB	140 MB	11.1 MB	9.2 MB	SARS-CoV-2
1489	48/07b2db	3485552	align2ref (208)	COMPLETED	0	2023-12-04 12:28:22.245	7.1s	2.7s	94.9%	66.5 MB	210 MB	33 MB	27.6 MB	SARS-CoV-2
1493	e3/c1e86d	3486967	align2ref (212)	COMPLETED	0	2023-12-04 12:28:26.626	5.9s	1s	95.5%	12.6 MB	140 MB	11.4 MB	9.5 MB	SARS-CoV-2
1491	f2/58e139	3486577	align2ref (210)	COMPLETED	0	2023-12-04 12:28:25.390	7.3s	2.2s	96.1%	31.1 MB	207 MB	21.8 MB	18.2 MB	SARS-CoV-2
1492	09/f54983	3486812	align2ref (211)	COMPLETED	0	2023-12-04 12:28:26.184	7.3s	2.5s	96.9%	40.9 MB	911.2 MB	32.5 MB	27.2 MB	SARS-CoV-2
1495	e4/7a5602	3487108	align2ref (214)	COMPLETED	0	2023-12-04 12:28:26.939	7.2s	2s	95.6%	35.4 MB	207 MB	25.2 MB	21.1 MB	SARS-CoV-2
1494	55/506256	3487744	align2ref (213)	COMPLETED	0	2023-12-04 12:28:28.866	6.5s	1.9s	96.7%	31 MB	207 MB	19.6 MB	16.4 MB	SARS-CoV-2
1496	67/e9084a	3487796	align2ref (215)	COMPLETED	0	2023-12-04 12:28:29.339	6.5s	2.1s	96.5%	37.3 MB	210 MB	26.7 MB	22.4 MB	SARS-CoV-2
1499	3c/74be08	3488955	align2ref (218)	COMPLETED	0	2023-12-04 12:28:32.647	6.3s	1.9s	95.2%	32.9 MB	207 MB	22.5 MB	18.8 MB	SARS-CoV-2
1497	1d/b0218d	3488828	align2ref (216)	COMPLETED	0	2023-12-04 12:28:32.528	6.6s	2.3s	96.3%	34 MB	909.7 MB	24.8 MB	20.7 MB	SARS-CoV-2
1500	17/f453e3	3489420	align2ref (219)	COMPLETED	0	2023-12-04 12:28:33.519	7.5s	2.3s	90.6%	35.7 MB	911.2 MB	28.1 MB	23.5 MB	SARS-CoV-2
1501	76/dbfb4f	3489581	align2ref (220)	COMPLETED	0	2023-12-04 12:28:34.099	7.1s	2.2s	98.2%	40.3 MB	210 MB	30 MB	25.1 MB	SARS-CoV-2
1502	c8/4c44cb	3489999	align2ref (221)	COMPLETED	0	2023-12-04 12:28:35.822	7.1s	2.2s	94.8%	36.5 MB	210 MB	26.7 MB	22.3 MB	SARS-CoV-2
1503	f2/0a944d	3491002	align2ref (222)	COMPLETED	0	2023-12-04 12:28:38.977	6.5s	2.5s	98.4%	40.8 MB	911.2 MB	31.7 MB	26.4 MB	SARS-CoV-2
1594	49/5960eb	3489945	align2ref (313)	COMPLETED	0	2023-12-04 12:28:35.423	10.2s	5.3s	101.1%	104 MB	216.8 MB	61.5 MB	51.3 MB	SARS-CoV-2
1506	bd/7e89ca	3491892	align2ref (225)	COMPLETED	0	2023-12-04 12:28:41.025	6.3s	1.8s	95.4%	34.1 MB	207 MB	23.2 MB	19.4 MB	SARS-CoV-2
1507	2e/4280ce	3491943	align2ref (226)	COMPLETED	0	2023-12-04 12:28:41.209	6.3s	1.9s	95.9%	35.5 MB	207 MB	24.8 MB	20.7 MB	SARS-CoV-2
1504	bd/68166c	3491055	align2ref (223)	COMPLETED	0	2023-12-04 12:28:39.175	9.2s	4.6s	98.9%	92.8 MB	914.2 MB	55.5 MB	46.2 MB	SARS-CoV-2
1505	51/9c9296	3493383	align2ref (224)	COMPLETED	0	2023-12-04 12:28:45.467	6.5s	2.1s	95.5%	36.2 MB	210 MB	26.7 MB	22.3 MB	SARS-CoV-2
1600	b8/7aa6d9	3492639	align2ref (319)	COMPLETED	0	2023-12-04 12:28:42.902	9.1s	4.9s	99.9%	76 MB	911.2 MB	51.4 MB	43.2 MB	SARS-CoV-2
1508	fa/9000ef	3493488	align2ref (227)	COMPLETED	0	2023-12-04 12:28:45.590	6.9s	2.6s	96.2%	39.9 MB	779.7 MB	32 MB	26.8 MB	SARS-CoV-2
1476	9d/284e70	3494247	align2ref (195)	COMPLETED	0	2023-12-04 12:28:47.513	6.1s	1.7s	98.2%	30.7 MB	207 MB	18.4 MB	15.5 MB	SARS-CoV-2
1509	0c/a84b19	3494140	align2ref (228)	COMPLETED	0	2023-12-04 12:28:47.296	7.1s	2.5s	93.7%	42.1 MB	911.2 MB	34.3 MB	28.7 MB	SARS-CoV-2
1510	fe/e409e6	3494440	align2ref (229)	COMPLETED	0	2023-12-04 12:28:48.357	7.1s	2.4s	96.1%	34.8 MB	909.7 MB	25.5 MB	21.3 MB	SARS-CoV-2
1475	9d/181a2a	3495608	align2ref (194)	COMPLETED	0	2023-12-04 12:28:51.924	7.1s	2.4s	98.7%	37.4 MB	911.2 MB	28.1 MB	23.5 MB	SARS-CoV-2
1512	c6/482877	3495924	align2ref (231)	COMPLETED	0	2023-12-04 12:28:52.478	6.9s	2.2s	95.5%	30 MB	909.7 MB	20.9 MB	17.5 MB	SARS-CoV-2
1514	62/b87cfc	3496652	align2ref (233)	COMPLETED	0	2023-12-04 12:28:54.406	5.9s	1.6s	95.0%	27.3 MB	207 MB	16.2 MB	13.5 MB	SARS-CoV-2
1511	01/4156b8	3495736	align2ref (230)	COMPLETED	0	2023-12-04 12:28:52.008	9.6s	4.7s	99.1%	85 MB	914.2 MB	54.9 MB	45.7 MB	SARS-CoV-2
1513	39/4ed968	3496540	align2ref (232)	COMPLETED	0	2023-12-04 12:28:53.630	8.2s	2.9s	89.7%	60.4 MB	210 MB	34.7 MB	29 MB	SARS-CoV-2
1515	a6/525c6d	3496994	align2ref (234)	COMPLETED	0	2023-12-04 12:28:55.483	6.8s	2.2s	95.8%	37.3 MB	210 MB	27.2 MB	22.7 MB	SARS-CoV-2
1516	09/6e46cb	3498237	align2ref (235)	COMPLETED	0	2023-12-04 12:28:59.050	7.3s	2.5s	95.4%	36.2 MB	911.2 MB	27.8 MB	23.4 MB	SARS-CoV-2
1517	ef/6cf23b	3498395	align2ref (236)	COMPLETED	0	2023-12-04 12:28:59.415	7.8s	3s	95.6%	56 MB	210 MB	35.8 MB	30 MB	SARS-CoV-2
1518	7c/6beac6	3498909	align2ref (237)	COMPLETED	0	2023-12-04 12:29:00.317	7.6s	2.7s	95.2%	65.8 MB	210 MB	33.1 MB	27.7 MB	SARS-CoV-2
1521	de/8d1264	3499226	align2ref (240)	COMPLETED	0	2023-12-04 12:29:01.846	6.8s	2s	96.5%	39.2 MB	210 MB	28.2 MB	23.5 MB	SARS-CoV-2
1520	68/f53d10	3499175	align2ref (239)	COMPLETED	0	2023-12-04 12:29:01.588	7.6s	2.7s	96.7%	65.5 MB	210 MB	32.5 MB	27.2 MB	SARS-CoV-2
1522	87/d8696b	3499278	align2ref (241)	COMPLETED	0	2023-12-04 12:29:02.319	7.5s	2.6s	96.5%	38.1 MB	783.2 MB	29.8 MB	24.9 MB	SARS-CoV-2
1523	61/7b8797	3500671	align2ref (242)	COMPLETED	0	2023-12-04 12:29:06.312	6.2s	1.8s	96.0%	29.1 MB	207 MB	18.5 MB	15.4 MB	SARS-CoV-2
1524	7a/53b7f1	3501057	align2ref (243)	COMPLETED	0	2023-12-04 12:29:07.176	7.5s	2.5s	97.4%	37.7 MB	911.2 MB	29 MB	24.2 MB	SARS-CoV-2
1525	83/b8039e	3501236	align2ref (244)	COMPLETED	0	2023-12-04 12:29:07.943	6.8s	1.6s	94.7%	33.4 MB	207 MB	21.5 MB	17.9 MB	SARS-CoV-2
1526	c4/29cdfa	3501500	align2ref (245)	COMPLETED	0	2023-12-04 12:29:08.690	7.4s	2.2s	96.0%	36.5 MB	911.2 MB	27 MB	22.5 MB	SARS-CoV-2
1528	76/7fbdab	3502669	align2ref (247)	COMPLETED	0	2023-12-04 12:29:12.531	6.5s	2.3s	95.6%	35.2 MB	909.7 MB	25.9 MB	21.7 MB	SARS-CoV-2
1620	b3/c597a9	3501712	align2ref (339)	COMPLETED	0	2023-12-04 12:29:09.154	10.7s	5.7s	100.2%	103.3 MB	914.2 MB	61.2 MB	51.3 MB	SARS-CoV-2
1530	e9/3b9c1b	3503442	align2ref (249)	COMPLETED	0	2023-12-04 12:29:14.739	6.8s	2.3s	97.3%	42.3 MB	911.2 MB	32 MB	26.8 MB	SARS-CoV-2
1529	54/f9a4a2	3503428	align2ref (248)	COMPLETED	0	2023-12-04 12:29:14.715	6.9s	2.4s	93.9%	38.6 MB	911.2 MB	29.8 MB	24.9 MB	SARS-CoV-2
1527	39/4c6301	3502005	align2ref (246)	COMPLETED	0	2023-12-04 12:29:09.800	13s	8s	100.8%	132 MB	914.2 MB	96.4 MB	80.6 MB	SARS-CoV-2
1531	56/0a26db	3504145	align2ref (250)	COMPLETED	0	2023-12-04 12:29:16.099	6.9s	2.3s	97.2%	38.4 MB	911.2 MB	28.9 MB	24.1 MB	SARS-CoV-2
1532	ec/705927	3504953	align2ref (251)	COMPLETED	0	2023-12-04 12:29:19.070	6.6s	2.5s	96.5%	40.2 MB	911.2 MB	31.1 MB	26 MB	SARS-CoV-2
1533	30/bbe088	3505425	align2ref (252)	COMPLETED	0	2023-12-04 12:29:19.901	6.4s	2.2s	96.8%	36.7 MB	911.2 MB	26.6 MB	22.2 MB	SARS-CoV-2
1534	55/f0dee4	3505924	align2ref (253)	COMPLETED	0	2023-12-04 12:29:21.505	6.2s	1.8s	96.4%	31.8 MB	207 MB	21.2 MB	17.6 MB	SARS-CoV-2
1535	2c/9eebf9	3505979	align2ref (254)	COMPLETED	0	2023-12-04 12:29:21.593	7s	2.3s	97.6%	37.7 MB	911.2 MB	28.8 MB	24 MB	SARS-CoV-2
1536	51/e0c21e	3506502	align2ref (255)	COMPLETED	0	2023-12-04 12:29:22.828	7.1s	2.5s	96.1%	34.8 MB	911.2 MB	26.7 MB	22.3 MB	SARS-CoV-2
1537	0f/980cc3	3507452	align2ref (256)	COMPLETED	0	2023-12-04 12:29:25.717	6.3s	1.9s	95.3%	31.8 MB	207 MB	21.3 MB	17.7 MB	SARS-CoV-2
1538	da/760d07	3507610	align2ref (257)	COMPLETED	0	2023-12-04 12:29:26.338	6.6s	2.4s	96.3%	39.1 MB	911.2 MB	30.3 MB	25.3 MB	SARS-CoV-2
1540	4c/1f5377	3508434	align2ref (259)	COMPLETED	0	2023-12-04 12:29:28.574	5.3s	1.4s	94.9%	10.9 MB	140 MB	17.4 MB	14.5 MB	SARS-CoV-2
1634	a4/f16030	3506553	align2ref (353)	COMPLETED	0	2023-12-04 12:29:22.977	11.5s	6.7s	102.7%	129.4 MB	914.2 MB	92.3 MB	76.9 MB	SARS-CoV-2
1539	77/c5e91d	3508248	align2ref (258)	COMPLETED	0	2023-12-04 12:29:27.682	7.1s	2.5s	95.9%	39.5 MB	911.2 MB	31.5 MB	26.3 MB	SARS-CoV-2
1541	c1/b3c129	3509079	align2ref (260)	COMPLETED	0	2023-12-04 12:29:29.916	6.2s	1.9s	98.3%	33.2 MB	207 MB	22 MB	18.4 MB	SARS-CoV-2
1542	05/89ab48	3509785	align2ref (261)	COMPLETED	0	2023-12-04 12:29:31.993	6.5s	1.7s	97.2%	23.4 MB	207 MB	17.6 MB	14.4 MB	SARS-CoV-2
1544	9f/3eed4a	3510001	align2ref (263)	COMPLETED	0	2023-12-04 12:29:32.907	7.9s	3s	98.3%	61.3 MB	210 MB	37.8 MB	31.7 MB	SARS-CoV-2
1545	5b/e002ac	3510565	align2ref (264)	COMPLETED	0	2023-12-04 12:29:33.880	7.5s	2.2s	97.7%	38.1 MB	911.2 MB	28.4 MB	23.7 MB	SARS-CoV-2
1543	f3/ae595a	3510670	align2ref (262)	COMPLETED	0	2023-12-04 12:29:34.470	7.5s	2.5s	98.3%	38.5 MB	911.2 MB	28.8 MB	24.1 MB	SARS-CoV-2
1644	5a/9b7a81	3511319	align2ref (363)	COMPLETED	0	2023-12-04 12:29:36.151	8.4s	3.8s	100.2%	68.8 MB	911.2 MB	50.5 MB	41.9 MB	SARS-CoV-2
1547	a8/9aae34	3511849	align2ref (266)	COMPLETED	0	2023-12-04 12:29:38.508	6.2s	1.8s	97.1%	35 MB	207 MB	23 MB	19.2 MB	SARS-CoV-2
1546	f6/73c3da	3510757	align2ref (265)	COMPLETED	0	2023-12-04 12:29:34.801	10.4s	5.5s	102.1%	119.7 MB	914.2 MB	80.2 MB	66.6 MB	SARS-CoV-2
1548	90/f0fff5	3512773	align2ref (267)	COMPLETED	0	2023-12-04 12:29:40.821	6.3s	1.4s	96.8%	31.3 MB	207 MB	14.9 MB	12.4 MB	SARS-CoV-2
1549	98/275f50	3512900	align2ref (268)	COMPLETED	0	2023-12-04 12:29:41.372	7s	2.3s	98.0%	41.1 MB	911.2 MB	30.3 MB	25.4 MB	SARS-CoV-2
1550	2a/276677	3513302	align2ref (269)	COMPLETED	0	2023-12-04 12:29:41.999	6.6s	2.2s	98.8%	37.8 MB	210 MB	27.1 MB	22.6 MB	SARS-CoV-2
1553	59/e19e65	3514170	align2ref (272)	COMPLETED	0	2023-12-04 12:29:45.226	5.4s	902ms	94.9%	11.6 MB	140 MB	11.6 MB	9.6 MB	SARS-CoV-2
1551	87/0e0171	3513904	align2ref (270)	COMPLETED	0	2023-12-04 12:29:44.553	6.3s	1.6s	98.3%	31.1 MB	207 MB	17.8 MB	14.8 MB	SARS-CoV-2
1552	c0/630895	3513989	align2ref (271)	COMPLETED	0	2023-12-04 12:29:44.720	6.7s	2s	97.9%	32 MB	207 MB	22.5 MB	18.7 MB	SARS-CoV-2
1554	0f/f8bd6c	3514982	align2ref (273)	COMPLETED	0	2023-12-04 12:29:47.097	7.4s	2.7s	98.4%	64.8 MB	210 MB	32.4 MB	27.1 MB	SARS-CoV-2
1556	a8/2b3891	3515545	align2ref (275)	COMPLETED	0	2023-12-04 12:29:48.635	6.6s	1.8s	98.1%	33.7 MB	207 MB	22.3 MB	18.6 MB	SARS-CoV-2
1555	5a/f3c8b2	3515408	align2ref (274)	COMPLETED	0	2023-12-04 12:29:48.388	7.1s	2.4s	98.9%	35.6 MB	911.2 MB	27 MB	22.5 MB	SARS-CoV-2
1557	ce/8a8420	3516145	align2ref (276)	COMPLETED	0	2023-12-04 12:29:50.621	6.8s	1.8s	97.5%	31 MB	207 MB	19.7 MB	16.5 MB	SARS-CoV-2
1558	5b/c96030	3516301	align2ref (277)	COMPLETED	0	2023-12-04 12:29:50.850	7.5s	2.5s	95.5%	42.3 MB	911.2 MB	32.5 MB	27.2 MB	SARS-CoV-2
1559	86/b113e8	3516353	align2ref (278)	COMPLETED	0	2023-12-04 12:29:51.448	9.3s	4.3s	98.1%	78.9 MB	210 MB	45.9 MB	38.6 MB	SARS-CoV-2
1561	0b/4eefd4	3517647	align2ref (280)	COMPLETED	0	2023-12-04 12:29:55.245	5.7s	1.4s	91.5%	18.3 MB	909.7 MB	15.3 MB	12.7 MB	SARS-CoV-2
1562	a3/d19560	3517916	align2ref (281)	COMPLETED	0	2023-12-04 12:29:55.498	5.7s	1s	91.9%	11.8 MB	140 MB	10.9 MB	9 MB	SARS-CoV-2
1560	0b/ad1966	3517371	align2ref (279)	COMPLETED	0	2023-12-04 12:29:54.466	7.9s	2.8s	96.9%	63.9 MB	210 MB	32.5 MB	27.2 MB	SARS-CoV-2
1563	70/647d9c	3518504	align2ref (282)	COMPLETED	0	2023-12-04 12:29:57.480	7.9s	3s	96.0%	57.8 MB	210 MB	33 MB	27.6 MB	SARS-CoV-2
1564	ad/54b060	3518632	align2ref (283)	COMPLETED	0	2023-12-04 12:29:58.357	7.1s	2.6s	98.5%	55.2 MB	210 MB	27.2 MB	22.8 MB	SARS-CoV-2
1566	f9/f6e7fb	3519632	align2ref (285)	COMPLETED	0	2023-12-04 12:30:00.993	6.2s	1.9s	95.5%	36 MB	207 MB	25.3 MB	21.2 MB	SARS-CoV-2
1565	f2/99e0e4	3519566	align2ref (284)	COMPLETED	0	2023-12-04 12:30:00.744	7.4s	2.5s	96.7%	34.1 MB	207 MB	25.4 MB	21.3 MB	SARS-CoV-2
1666	66/485951	3520384	align2ref (385)	COMPLETED	0	2023-12-04 12:30:02.411	6.1s	893ms	98.4%	11.6 MB	205.5 MB	9.6 MB	7.9 MB	SARS-CoV-2
1567	70/142560	3519684	align2ref (286)	COMPLETED	0	2023-12-04 12:30:01.178	7.4s	2.5s	97.3%	39.3 MB	911.2 MB	29.9 MB	24.9 MB	SARS-CoV-2
1568	5c/bf945b	3521135	align2ref (287)	COMPLETED	0	2023-12-04 12:30:05.337	7.1s	2.6s	97.9%	38.3 MB	779.7 MB	30.8 MB	25.5 MB	SARS-CoV-2
1669	2e/b7a00f	3521995	align2ref (388)	COMPLETED	0	2023-12-04 12:30:08.143	5.7s	1.6s	92.8%	32.3 MB	207 MB	18.5 MB	15.4 MB	SARS-CoV-2
1570	42/bf77d0	3521146	align2ref (289)	COMPLETED	0	2023-12-04 12:30:05.501	10.9s	6.2s	102.3%	128.9 MB	914.2 MB	90.9 MB	75.8 MB	SARS-CoV-2
1572	00/7f0a0e	3522191	align2ref (291)	COMPLETED	0	2023-12-04 12:30:08.501	9s	4.6s	99.4%	106.7 MB	914.2 MB	64.4 MB	53.3 MB	SARS-CoV-2
1571	a2/ebef1b	3521917	align2ref (290)	COMPLETED	0	2023-12-04 12:30:07.227	11.3s	6.6s	99.8%	120.8 MB	914.2 MB	81.6 MB	68.2 MB	SARS-CoV-2
1573	20/c99dae	3522241	align2ref (292)	COMPLETED	0	2023-12-04 12:30:08.581	10s	5.3s	98.4%	106.4 MB	218.3 MB	64.2 MB	53.5 MB	SARS-CoV-2
1575	08/68257c	3523687	align2ref (294)	COMPLETED	0	2023-12-04 12:30:12.489	9s	4.2s	96.9%	70 MB	779.7 MB	53.4 MB	44.3 MB	SARS-CoV-2
1577	90/e7f22a	3524978	align2ref (296)	COMPLETED	0	2023-12-04 12:30:16.384	9.2s	5.3s	99.2%	113.5 MB	781.2 MB	72.6 MB	60.3 MB	SARS-CoV-2
1576	48/d0d6ee	3524166	align2ref (295)	COMPLETED	0	2023-12-04 12:30:13.859	12s	8.4s	102.0%	131.6 MB	914.2 MB	101.8 MB	85 MB	SARS-CoV-2
1581	0b/ce486d	3525816	align2ref (300)	COMPLETED	0	2023-12-04 12:30:18.575	9s	4.2s	96.9%	99.8 MB	216.8 MB	55.2 MB	46 MB	SARS-CoV-2
1583	7a/468bc1	3525844	align2ref (302)	COMPLETED	0	2023-12-04 12:30:18.615	9.2s	4.2s	98.2%	83.2 MB	210 MB	47.1 MB	39.4 MB	SARS-CoV-2
1579	d8/04337b	3525462	align2ref (298)	COMPLETED	0	2023-12-04 12:30:17.459	10.7s	5.5s	99.8%	113.1 MB	914.2 MB	72.7 MB	60.5 MB	SARS-CoV-2
1584	e8/8e9131	3526677	align2ref (303)	COMPLETED	0	2023-12-04 12:30:21.462	10s	5.8s	99.8%	118.9 MB	914.2 MB	78.9 MB	65.8 MB	SARS-CoV-2
1587	88/5ae8b6	3528316	align2ref (306)	COMPLETED	0	2023-12-04 12:30:25.827	8.8s	4.1s	97.6%	95.1 MB	215.5 MB	49.6 MB	41.2 MB	SARS-CoV-2
1588	f7/8eb5d4	3528988	align2ref (307)	COMPLETED	0	2023-12-04 12:30:27.909	7.5s	3s	95.9%	64.1 MB	210 MB	37 MB	30.8 MB	SARS-CoV-2
1585	17/28507e	3528212	align2ref (304)	COMPLETED	0	2023-12-04 12:30:25.669	10.9s	6.7s	100.1%	115.8 MB	914.2 MB	76.6 MB	64.7 MB	SARS-CoV-2
1590	92/0575f9	3529037	align2ref (309)	COMPLETED	0	2023-12-04 12:30:28.131	8.9s	4.4s	96.9%	96.5 MB	911.2 MB	52 MB	43.4 MB	SARS-CoV-2
1589	44/7b79bc	3528936	align2ref (308)	COMPLETED	0	2023-12-04 12:30:27.563	9.8s	4.9s	98.6%	73.5 MB	911.2 MB	46.8 MB	39.1 MB	SARS-CoV-2
1591	2e/e6f058	3530065	align2ref (310)	COMPLETED	0	2023-12-04 12:30:31.544	8.4s	4.9s	100.4%	95.6 MB	914.2 MB	56.4 MB	47.2 MB	SARS-CoV-2
1593	4b/7f01d6	3531670	align2ref (312)	COMPLETED	0	2023-12-04 12:30:35.414	10s	5.8s	101.1%	119.1 MB	914.2 MB	79.9 MB	66.3 MB	SARS-CoV-2
1597	dd/f38364	3532264	align2ref (316)	COMPLETED	0	2023-12-04 12:30:37.327	8.2s	3.7s	98.2%	60.7 MB	911.2 MB	43.3 MB	36.1 MB	SARS-CoV-2
1592	87/5c86cc	3531252	align2ref (311)	COMPLETED	0	2023-12-04 12:30:34.668	11s	6.9s	101.2%	120.7 MB	914.2 MB	82.3 MB	68.9 MB	SARS-CoV-2
1596	81/387e47	3532122	align2ref (315)	COMPLETED	0	2023-12-04 12:30:37.048	8.7s	4.2s	100.5%	105.7 MB	218.3 MB	63.5 MB	52.5 MB	SARS-CoV-2
1595	28/ba1847	3532068	align2ref (314)	COMPLETED	0	2023-12-04 12:30:36.556	11.8s	6.8s	101.0%	132 MB	914.2 MB	101.1 MB	84.3 MB	SARS-CoV-2
1598	1b/5517e7	3533147	align2ref (317)	COMPLETED	0	2023-12-04 12:30:39.965	9.7s	6.2s	101.4%	122.9 MB	914.2 MB	84.2 MB	70.1 MB	SARS-CoV-2
1601	c7/1f22c9	3534980	align2ref (320)	COMPLETED	0	2023-12-04 12:30:45.509	9.3s	4.9s	99.5%	87.1 MB	914.2 MB	55.7 MB	46.7 MB	SARS-CoV-2
1599	63/c91c81	3534930	align2ref (318)	COMPLETED	0	2023-12-04 12:30:45.434	9.7s	5.1s	100.2%	100.4 MB	216.6 MB	57.1 MB	48 MB	SARS-CoV-2
1602	03/4110b5	3535034	align2ref (321)	COMPLETED	0	2023-12-04 12:30:45.628	10.8s	5.8s	101.9%	118 MB	914.2 MB	77.9 MB	64.9 MB	SARS-CoV-2
1604	69/87fcd0	3535993	align2ref (323)	COMPLETED	0	2023-12-04 12:30:48.361	8.1s	4s	99.2%	71 MB	779.7 MB	52.7 MB	44 MB	SARS-CoV-2
1586	77/1d0b07	3535195	align2ref (305)	COMPLETED	0	2023-12-04 12:30:45.784	11.3s	6.4s	101.6%	124.5 MB	914.2 MB	86.8 MB	72.3 MB	SARS-CoV-2
1605	30/fd1341	3536472	align2ref (324)	COMPLETED	0	2023-12-04 12:30:49.653	9.5s	5.4s	100.8%	109.6 MB	218.3 MB	68.8 MB	57.2 MB	SARS-CoV-2
1701	29/03f45d	3538840	align2ref (420)	COMPLETED	0	2023-12-04 12:30:56.450	7.4s	2.4s	86.6%	34.1 MB	911.2 MB	27.3 MB	22.7 MB	SARS-CoV-2
1607	0e/cbf230	3538381	align2ref (326)	COMPLETED	0	2023-12-04 12:30:55.123	9.9s	5.3s	100.6%	103.9 MB	216.6 MB	61 MB	51 MB	SARS-CoV-2
1603	6b/d18504	3538192	align2ref (322)	COMPLETED	0	2023-12-04 12:30:54.897	10.1s	5.5s	100.5%	104.5 MB	914.2 MB	62.4 MB	52.2 MB	SARS-CoV-2
1606	e9/940188	3538839	align2ref (325)	COMPLETED	0	2023-12-04 12:30:56.433	9.8s	4.8s	101.3%	109.5 MB	914.2 MB	67.9 MB	56.5 MB	SARS-CoV-2
1608	10/b0a67e	3538969	align2ref (327)	COMPLETED	0	2023-12-04 12:30:57.112	10.1s	5.6s	100.3%	105.7 MB	914.2 MB	63.8 MB	53.9 MB	SARS-CoV-2
1609	ad/89d324	3539726	align2ref (328)	COMPLETED	0	2023-12-04 12:30:59.147	11s	7.1s	101.5%	125.7 MB	914.2 MB	87.9 MB	73.5 MB	SARS-CoV-2
1610	6f/52fe33	3541238	align2ref (329)	COMPLETED	0	2023-12-04 12:31:03.867	7.3s	3.4s	98.6%	54.4 MB	911.2 MB	37.8 MB	31.6 MB	SARS-CoV-2
1612	d0/f1668c	3541808	align2ref (331)	COMPLETED	0	2023-12-04 12:31:05.025	9s	3.6s	98.2%	64.1 MB	911.2 MB	47.5 MB	39.4 MB	SARS-CoV-2
1705	dd/23cc6c	3542295	align2ref (424)	COMPLETED	0	2023-12-04 12:31:06.269	7.8s	3.1s	95.4%	62.7 MB	210 MB	40.6 MB	33.7 MB	SARS-CoV-2
1613	53/d50e0d	3542665	align2ref (332)	COMPLETED	0	2023-12-04 12:31:07.194	9.2s	4.5s	99.5%	86.8 MB	911.2 MB	51.8 MB	43.3 MB	SARS-CoV-2
1611	62/ed23c4	3541784	align2ref (330)	COMPLETED	0	2023-12-04 12:31:04.987	11.5s	6.6s	101.7%	121.4 MB	914.2 MB	83.7 MB	69.8 MB	SARS-CoV-2
1614	8c/ef4275	3543993	align2ref (333)	COMPLETED	0	2023-12-04 12:31:11.216	7.6s	3.3s	97.9%	59.4 MB	911.2 MB	41 MB	34.1 MB	SARS-CoV-2
1615	f8/770a52	3543465	align2ref (334)	COMPLETED	0	2023-12-04 12:31:10.167	10s	6.3s	101.6%	128.6 MB	914.2 MB	91.4 MB	75.9 MB	SARS-CoV-2
1617	a0/fa467f	3544748	align2ref (336)	COMPLETED	0	2023-12-04 12:31:14.082	8.2s	4s	98.4%	78.5 MB	210 MB	41.2 MB	34.7 MB	SARS-CoV-2
1616	a8/2b168e	3544697	align2ref (335)	COMPLETED	0	2023-12-04 12:31:14.003	8.3s	4.3s	99.6%	96.9 MB	215.8 MB	52.3 MB	43.6 MB	SARS-CoV-2
1582	47/6f1e0f	3545651	align2ref (301)	COMPLETED	0	2023-12-04 12:31:16.424	8.5s	4.4s	100.5%	97.9 MB	914.2 MB	54.3 MB	45.3 MB	SARS-CoV-2
1621	f4/4e192f	3547109	align2ref (340)	COMPLETED	0	2023-12-04 12:31:20.190	7.2s	3.3s	98.0%	60.4 MB	911.2 MB	41.1 MB	34.2 MB	SARS-CoV-2
1618	77/e68b57	3545688	align2ref (337)	COMPLETED	0	2023-12-04 12:31:16.473	11.1s	6.8s	102.1%	131.7 MB	914.2 MB	95.1 MB	79.3 MB	SARS-CoV-2
1619	01/54496f	3546585	align2ref (338)	COMPLETED	0	2023-12-04 12:31:18.774	9.5s	5.5s	100.7%	110.3 MB	914.2 MB	68.5 MB	57.2 MB	SARS-CoV-2
1622	9e/b0476a	3547793	align2ref (341)	COMPLETED	0	2023-12-04 12:31:22.320	7.8s	4.2s	101.3%	105.4 MB	218.3 MB	62.4 MB	51.8 MB	SARS-CoV-2
1623	9d/c2c61c	3548772	align2ref (342)	COMPLETED	0	2023-12-04 12:31:24.950	11.4s	6.6s	101.1%	122.3 MB	914.2 MB	84 MB	70.1 MB	SARS-CoV-2
1580	aa/2964e1	3549698	align2ref (299)	COMPLETED	0	2023-12-04 12:31:27.421	9.8s	5.1s	100.8%	111.6 MB	914.2 MB	70.6 MB	58.8 MB	SARS-CoV-2
1625	61/8cae89	3549751	align2ref (344)	COMPLETED	0	2023-12-04 12:31:27.538	9.9s	5.3s	101.3%	117.3 MB	781.2 MB	77.3 MB	64.3 MB	SARS-CoV-2
1627	37/05900e	3550555	align2ref (346)	COMPLETED	0	2023-12-04 12:31:30.130	8.4s	4.6s	100.5%	103.2 MB	914.2 MB	60.1 MB	50.2 MB	SARS-CoV-2
1626	00/a86148	3549929	align2ref (345)	COMPLETED	0	2023-12-04 12:31:28.295	12s	7.3s	101.1%	114.8 MB	914.2 MB	75.9 MB	64 MB	SARS-CoV-2
4406	d3/ca8f4a	3547804	runSnpEff (264)	COMPLETED	0	2023-12-04 12:31:22.332	18.5s	18.1s	64.0%	329.4 MB	11.4 GB	45.4 MB	450.5 KB	SARS-CoV-2
1629	4a/fc32cf	3552693	align2ref (348)	COMPLETED	0	2023-12-04 12:31:36.335	6.8s	2.6s	98.6%	54.2 MB	210 MB	27.7 MB	23.2 MB	SARS-CoV-2
1628	09/a4112a	3553021	align2ref (347)	COMPLETED	0	2023-12-04 12:31:37.236	10.4s	5.8s	101.8%	114.6 MB	914.2 MB	74.5 MB	62.1 MB	SARS-CoV-2
1569	66/ecbfda	3554095	align2ref (288)	COMPLETED	0	2023-12-04 12:31:40.847	6.8s	2.5s	98.4%	43.4 MB	911.2 MB	35 MB	29.3 MB	SARS-CoV-2
1631	81/51471d	3553659	align2ref (350)	COMPLETED	0	2023-12-04 12:31:38.582	9.5s	4.7s	100.9%	103.2 MB	914.2 MB	59.9 MB	49.9 MB	SARS-CoV-2
1630	77/d4d31a	3553180	align2ref (349)	COMPLETED	0	2023-12-04 12:31:37.456	11.3s	6.7s	102.0%	126 MB	914.2 MB	88.5 MB	73.8 MB	SARS-CoV-2
1632	d2/6ca50f	3553975	align2ref (351)	COMPLETED	0	2023-12-04 12:31:40.296	11.7s	6.9s	102.0%	120.7 MB	914.2 MB	82.1 MB	68.7 MB	SARS-CoV-2
1633	8e/755654	3554984	align2ref (352)	COMPLETED	0	2023-12-04 12:31:43.190	9.7s	6.2s	101.7%	121 MB	914.2 MB	81.9 MB	68.3 MB	SARS-CoV-2
1636	2c/ad1a6e	3556494	align2ref (355)	COMPLETED	0	2023-12-04 12:31:47.689	6.1s	2.1s	99.2%	32.7 MB	207 MB	23 MB	19.1 MB	SARS-CoV-2
1639	c5/fd8eee	3557122	align2ref (358)	COMPLETED	0	2023-12-04 12:31:48.750	7.5s	2.4s	98.5%	35.9 MB	911.2 MB	27.2 MB	22.6 MB	SARS-CoV-2
1637	8b/718d54	3556699	align2ref (356)	COMPLETED	0	2023-12-04 12:31:48.064	9.1s	3.3s	97.9%	61.6 MB	911.2 MB	41.8 MB	34.6 MB	SARS-CoV-2
1635	53/d0f40c	3556473	align2ref (354)	COMPLETED	0	2023-12-04 12:31:47.648	10.6s	6.3s	101.4%	109.3 MB	781.2 MB	68.5 MB	57.4 MB	SARS-CoV-2
1735	41/ace673	3558244	align2ref (454)	COMPLETED	0	2023-12-04 12:31:52.903	6.9s	2.6s	95.8%	39.3 MB	911.2 MB	31.6 MB	26.2 MB	SARS-CoV-2
1640	10/6df26a	3557922	align2ref (359)	COMPLETED	0	2023-12-04 12:31:52.031	10.3s	5.8s	101.1%	113 MB	914.2 MB	72.2 MB	60.2 MB	SARS-CoV-2
1641	71/9ecff7	3558711	align2ref (360)	COMPLETED	0	2023-12-04 12:31:53.812	8.6s	4.3s	100.6%	99 MB	216.1 MB	54.6 MB	45.4 MB	SARS-CoV-2
1643	4f/6c14d7	3559756	align2ref (362)	COMPLETED	0	2023-12-04 12:31:57.201	7.5s	3s	98.6%	58.2 MB	210 MB	35.6 MB	29.6 MB	SARS-CoV-2
1645	5b/3f6a00	3560258	align2ref (364)	COMPLETED	0	2023-12-04 12:31:58.262	7.8s	3.7s	99.2%	67.6 MB	911.2 MB	49.1 MB	40.8 MB	SARS-CoV-2
1642	e2/1b0085	3559420	align2ref (361)	COMPLETED	0	2023-12-04 12:31:56.307	11.1s	6.6s	101.8%	118.8 MB	914.2 MB	79 MB	66 MB	SARS-CoV-2
1646	df/6ac59f	3560684	align2ref (365)	COMPLETED	0	2023-12-04 12:31:59.800	7.8s	3.7s	98.4%	58.1 MB	911.2 MB	40 MB	33.5 MB	SARS-CoV-2
1647	fb/b93ae0	3561577	align2ref (366)	COMPLETED	0	2023-12-04 12:32:02.367	7.3s	3.3s	98.8%	55.6 MB	911.2 MB	38.6 MB	32.1 MB	SARS-CoV-2
1743	d1/1aad68	3562407	align2ref (462)	COMPLETED	0	2023-12-04 12:32:04.683	6s	2.2s	94.5%	32.3 MB	909.7 MB	23.7 MB	19.7 MB	SARS-CoV-2
1648	91/e6c265	3561630	align2ref (367)	COMPLETED	0	2023-12-04 12:32:02.451	10s	6.1s	101.7%	116.7 MB	914.2 MB	76.6 MB	63.9 MB	SARS-CoV-2
1652	a0/9db065	3563640	align2ref (371)	COMPLETED	0	2023-12-04 12:32:07.653	6.9s	2.6s	98.3%	60 MB	210 MB	30.4 MB	25.4 MB	SARS-CoV-2
1650	2e/660c32	3562989	align2ref (369)	COMPLETED	0	2023-12-04 12:32:06.055	10.1s	5.6s	100.3%	100.7 MB	914.2 MB	57.8 MB	48.8 MB	SARS-CoV-2
1649	c7/4585c4	3563437	align2ref (368)	COMPLETED	0	2023-12-04 12:32:07.406	9.7s	5.3s	100.7%	100.9 MB	278.9 MB	57.9 MB	48.6 MB	SARS-CoV-2
1651	48/cff5cd	3564250	align2ref (370)	COMPLETED	0	2023-12-04 12:32:09.654	8.5s	4.4s	99.7%	82.9 MB	911.2 MB	49 MB	41 MB	SARS-CoV-2
1624	35/b710bc	3565316	align2ref (343)	COMPLETED	0	2023-12-04 12:32:12.419	7.7s	3.6s	98.9%	66.2 MB	911.2 MB	47.7 MB	39.6 MB	SARS-CoV-2
1653	94/00ff96	3564632	align2ref (372)	COMPLETED	0	2023-12-04 12:32:10.691	9.7s	5.9s	97.8%	105.3 MB	914.2 MB	61.9 MB	52.4 MB	SARS-CoV-2
1654	38/4364af	3566065	align2ref (373)	COMPLETED	0	2023-12-04 12:32:14.585	8s	4.2s	97.1%	87.8 MB	210 MB	48.3 MB	40.2 MB	SARS-CoV-2
1655	af/ea64a9	3566701	align2ref (374)	COMPLETED	0	2023-12-04 12:32:16.160	8.5s	3.9s	96.2%	77.6 MB	210 MB	40.7 MB	34.2 MB	SARS-CoV-2
1752	97/05b9f0	3567081	align2ref (471)	COMPLETED	0	2023-12-04 12:32:17.112	7.8s	3.2s	91.9%	54.2 MB	210 MB	34.9 MB	29 MB	SARS-CoV-2
1657	5a/2127aa	3567554	align2ref (376)	COMPLETED	0	2023-12-04 12:32:18.159	8.9s	4.6s	96.6%	75.3 MB	911.2 MB	48.4 MB	40.7 MB	SARS-CoV-2
1658	00/39f954	3568101	align2ref (377)	COMPLETED	0	2023-12-04 12:32:20.119	8.3s	4s	92.4%	75.9 MB	210 MB	41.2 MB	34.6 MB	SARS-CoV-2
1661	28/47d527	3568928	align2ref (380)	COMPLETED	0	2023-12-04 12:32:22.562	8s	4.2s	100.0%	98.4 MB	216.1 MB	53.5 MB	44.6 MB	SARS-CoV-2
1659	fd/f16daf	3568155	align2ref (378)	COMPLETED	0	2023-12-04 12:32:20.363	11.1s	6.8s	98.6%	113.1 MB	914.2 MB	72.8 MB	60.8 MB	SARS-CoV-2
1656	6f/fa7f01	3569606	align2ref (375)	COMPLETED	0	2023-12-04 12:32:24.666	6.9s	3s	96.7%	42.2 MB	207 MB	22.2 MB	18.1 MB	SARS-CoV-2
1662	5c/0734c5	3570603	align2ref (381)	COMPLETED	0	2023-12-04 12:32:27.087	5.4s	1.5s	94.3%	28.1 MB	207 MB	15.6 MB	13 MB	SARS-CoV-2
1660	3d/1e2c13	3569822	align2ref (379)	COMPLETED	0	2023-12-04 12:32:24.945	9.5s	5.3s	98.7%	89.2 MB	215 MB	50.3 MB	42 MB	SARS-CoV-2
1663	d2/c84a42	3571127	align2ref (382)	COMPLETED	0	2023-12-04 12:32:28.433	9.2s	4.8s	97.4%	72.5 MB	911.2 MB	49.4 MB	41.5 MB	SARS-CoV-2
1665	39/c9110e	3572207	align2ref (384)	COMPLETED	0	2023-12-04 12:32:31.555	6.2s	1.5s	94.5%	34.5 MB	207 MB	18.9 MB	15.6 MB	SARS-CoV-2
1761	d3/79351e	3571837	align2ref (480)	COMPLETED	0	2023-12-04 12:32:30.614	7.2s	2.2s	96.2%	32.7 MB	909.7 MB	23.4 MB	19.5 MB	SARS-CoV-2
1668	49/179c03	3573067	align2ref (387)	COMPLETED	0	2023-12-04 12:32:34.429	5.6s	1.5s	94.6%	34.9 MB	207 MB	17.4 MB	14.4 MB	SARS-CoV-2
1664	d3/12557d	3572053	align2ref (383)	COMPLETED	0	2023-12-04 12:32:31.467	11.5s	6.7s	99.6%	99.6 MB	914.2 MB	57.4 MB	48.1 MB	SARS-CoV-2
1667	44/3f3900	3572720	align2ref (386)	COMPLETED	0	2023-12-04 12:32:32.445	10.7s	6.1s	100.4%	108.5 MB	914.2 MB	67.6 MB	57 MB	SARS-CoV-2
1671	89/ff11b6	3574274	align2ref (390)	COMPLETED	0	2023-12-04 12:32:37.742	5.4s	1.2s	96.3%	16.4 MB	909.7 MB	12.5 MB	10.3 MB	SARS-CoV-2
1674	76/fdec61	3575141	align2ref (393)	COMPLETED	0	2023-12-04 12:32:40.077	4.3s	636ms	96.6%	9.5 MB	205.5 MB	7.2 MB	5.9 MB	SARS-CoV-2
1673	2e/a8c7ed	3574365	align2ref (392)	COMPLETED	0	2023-12-04 12:32:37.786	6.6s	2.7s	95.8%	61.7 MB	210 MB	31.4 MB	26.2 MB	SARS-CoV-2
1670	ca/947b0b	3574177	align2ref (389)	COMPLETED	0	2023-12-04 12:32:37.622	10.5s	6.3s	102.2%	114.8 MB	914.2 MB	74.8 MB	62.4 MB	SARS-CoV-2
1676	0d/525f78	3576355	align2ref (395)	COMPLETED	0	2023-12-04 12:32:43.161	5.7s	1.4s	97.7%	31.7 MB	207 MB	15.5 MB	12.8 MB	SARS-CoV-2
1677	2d/3259b2	3576358	align2ref (396)	COMPLETED	0	2023-12-04 12:32:43.172	6.1s	1.8s	97.5%	30.1 MB	207 MB	19.8 MB	16.4 MB	SARS-CoV-2
1675	81/a118de	3576200	align2ref (394)	COMPLETED	0	2023-12-04 12:32:42.929	6.7s	2.1s	95.9%	33.6 MB	207 MB	24.3 MB	20.2 MB	SARS-CoV-2
1679	bf/c07c63	3577015	align2ref (398)	COMPLETED	0	2023-12-04 12:32:44.434	6.3s	1.5s	95.9%	33 MB	207 MB	17.9 MB	14.8 MB	SARS-CoV-2
1678	d1/acd211	3576965	align2ref (397)	COMPLETED	0	2023-12-04 12:32:44.372	7.9s	2.8s	96.1%	60.9 MB	210 MB	31.9 MB	26.5 MB	SARS-CoV-2
1680	47/4f3a37	3577996	align2ref (399)	COMPLETED	0	2023-12-04 12:32:48.104	7.6s	3.1s	96.2%	59.1 MB	210 MB	36.7 MB	30.5 MB	SARS-CoV-2
1683	6f/c7a69e	3578656	align2ref (402)	COMPLETED	0	2023-12-04 12:32:49.611	6.7s	1.6s	96.7%	33.6 MB	207 MB	20.4 MB	16.9 MB	SARS-CoV-2
1681	b5/ed2d0e	3578440	align2ref (400)	COMPLETED	0	2023-12-04 12:32:48.865	7.6s	2.3s	97.0%	35.5 MB	909.7 MB	25.9 MB	21.6 MB	SARS-CoV-2
1682	dd/dbc97d	3578492	align2ref (401)	COMPLETED	0	2023-12-04 12:32:49.322	7.5s	2.5s	96.1%	39.1 MB	911.2 MB	31.3 MB	26 MB	SARS-CoV-2
1685	5b/2328b5	3579506	align2ref (404)	COMPLETED	0	2023-12-04 12:32:52.286	4.9s	411ms	93.4%	7.8 MB	204.7 MB	5 MB	4 MB	SARS-CoV-2
1684	3d/98280c	3579194	align2ref (403)	COMPLETED	0	2023-12-04 12:32:50.727	6.7s	1.8s	96.4%	33.3 MB	207 MB	22.7 MB	18.8 MB	SARS-CoV-2
1686	ed/522ce7	3580590	align2ref (405)	COMPLETED	0	2023-12-04 12:32:55.677	7.8s	2.3s	96.4%	36.8 MB	911.2 MB	28.6 MB	23.7 MB	SARS-CoV-2
1689	35/bc20a3	3581057	align2ref (408)	COMPLETED	0	2023-12-04 12:32:56.811	7.2s	1.7s	97.0%	31.7 MB	207 MB	19.9 MB	16.6 MB	SARS-CoV-2
1690	f4/dc0178	3581112	align2ref (409)	COMPLETED	0	2023-12-04 12:32:57.174	6.9s	1.6s	94.9%	33.4 MB	207 MB	21.8 MB	18.1 MB	SARS-CoV-2
1688	4e/07059b	3580865	align2ref (407)	COMPLETED	0	2023-12-04 12:32:56.479	7.8s	2.3s	96.3%	39.3 MB	911.2 MB	30.1 MB	25 MB	SARS-CoV-2
1687	18/f63745	3580803	align2ref (406)	COMPLETED	0	2023-12-04 12:32:56.344	8.4s	3.2s	95.4%	59.9 MB	210 MB	41.9 MB	34.8 MB	SARS-CoV-2
1691	30/d316b3	3581438	align2ref (410)	COMPLETED	0	2023-12-04 12:32:57.423	7.8s	2.8s	97.6%	65.2 MB	210 MB	33.8 MB	28.3 MB	SARS-CoV-2
1694	13/b8e03b	3583333	align2ref (413)	COMPLETED	0	2023-12-04 12:33:04.241	6.4s	1.4s	93.9%	29.8 MB	207 MB	15.8 MB	13.1 MB	SARS-CoV-2
1692	ce/430813	3583217	align2ref (411)	COMPLETED	0	2023-12-04 12:33:04.028	7s	2s	95.0%	31.4 MB	207 MB	22.2 MB	18.6 MB	SARS-CoV-2
1695	3d/5335f8	3583562	align2ref (414)	COMPLETED	0	2023-12-04 12:33:04.767	6.6s	1.5s	92.5%	29.2 MB	207 MB	16.6 MB	13.8 MB	SARS-CoV-2
1696	89/6630de	3583874	align2ref (415)	COMPLETED	0	2023-12-04 12:33:05.247	6.6s	1.5s	93.8%	37.1 MB	207 MB	20 MB	16.6 MB	SARS-CoV-2
1693	75/ca1601	3583282	align2ref (412)	COMPLETED	0	2023-12-04 12:33:04.107	7.9s	2.8s	84.7%	64.7 MB	210 MB	33.6 MB	27.8 MB	SARS-CoV-2
1697	be/fbd5e1	3585331	align2ref (416)	COMPLETED	0	2023-12-04 12:33:10.675	6.6s	1.3s	94.2%	31.8 MB	207 MB	15.4 MB	12.8 MB	SARS-CoV-2
1698	9f/161eba	3585498	align2ref (417)	COMPLETED	0	2023-12-04 12:33:10.987	7.6s	2.3s	98.0%	37.5 MB	911.2 MB	28.2 MB	23.5 MB	SARS-CoV-2
1700	b8/9866d6	3585959	align2ref (419)	COMPLETED	0	2023-12-04 12:33:11.823	6.9s	1.9s	95.1%	33.9 MB	207 MB	23.6 MB	19.6 MB	SARS-CoV-2
1699	eb/d499a5	3585663	align2ref (418)	COMPLETED	0	2023-12-04 12:33:11.361	7.5s	2.5s	95.6%	41.3 MB	911.2 MB	33.6 MB	27.8 MB	SARS-CoV-2
1702	1f/729c4a	3586152	align2ref (421)	COMPLETED	0	2023-12-04 12:33:12.062	7.5s	2.4s	95.3%	40.3 MB	911.2 MB	31.4 MB	26.1 MB	SARS-CoV-2
1703	a1/7d213c	3587573	align2ref (422)	COMPLETED	0	2023-12-04 12:33:17.267	6.5s	2.9s	97.6%	53.3 MB	210 MB	31 MB	25.8 MB	SARS-CoV-2
1672	88/676ffd	3588097	align2ref (391)	COMPLETED	0	2023-12-04 12:33:18.600	6.1s	1.4s	91.7%	34.7 MB	207 MB	16.8 MB	13.8 MB	SARS-CoV-2
1704	49/d06a82	3588149	align2ref (423)	COMPLETED	0	2023-12-04 12:33:18.733	7.1s	2.3s	94.9%	35.6 MB	909.7 MB	26.6 MB	22.2 MB	SARS-CoV-2
1707	31/4901ea	3588456	align2ref (426)	COMPLETED	0	2023-12-04 12:33:19.542	7.7s	3.1s	94.3%	60.7 MB	210 MB	37.2 MB	31 MB	SARS-CoV-2
1706	89/193a50	3588197	align2ref (425)	COMPLETED	0	2023-12-04 12:33:18.894	8.5s	3.6s	96.6%	61.9 MB	911.2 MB	44.8 MB	37.2 MB	SARS-CoV-2
1708	24/d31a1d	3589682	align2ref (427)	COMPLETED	0	2023-12-04 12:33:23.817	7s	2.7s	95.3%	54.8 MB	210 MB	29 MB	24.2 MB	SARS-CoV-2
1709	5c/f63f49	3590055	align2ref (428)	COMPLETED	0	2023-12-04 12:33:24.744	6.9s	2.4s	95.3%	36.3 MB	911.2 MB	27.5 MB	22.9 MB	SARS-CoV-2
1710	b5/24dc86	3590865	align2ref (429)	COMPLETED	0	2023-12-04 12:33:27.263	7.6s	2.4s	94.5%	34 MB	909.7 MB	25.8 MB	21.5 MB	SARS-CoV-2
1711	77/68985b	3590917	align2ref (430)	COMPLETED	0	2023-12-04 12:33:27.449	7.9s	3s	96.2%	64.2 MB	210 MB	38.2 MB	31.7 MB	SARS-CoV-2
1805	d9/307c36	3590486	align2ref (524)	COMPLETED	0	2023-12-04 12:33:25.883	9.7s	4.7s	100.0%	108.5 MB	914.2 MB	67.3 MB	55.8 MB	SARS-CoV-2
1712	52/a6c167	3592219	align2ref (431)	COMPLETED	0	2023-12-04 12:33:31.652	7.4s	3.4s	97.1%	56.1 MB	911.2 MB	40.2 MB	33.4 MB	SARS-CoV-2
1638	88/b60422	3591753	align2ref (357)	COMPLETED	0	2023-12-04 12:33:30.778	8.6s	4.4s	100.3%	94.7 MB	911.2 MB	52 MB	43.3 MB	SARS-CoV-2
1713	7c/1a6e08	3592991	align2ref (432)	COMPLETED	0	2023-12-04 12:33:34.823	6.5s	2s	95.1%	37.9 MB	210 MB	28 MB	23.1 MB	SARS-CoV-2
1715	70/ebf976	3593229	align2ref (434)	COMPLETED	0	2023-12-04 12:33:35.541	6.6s	2.2s	95.7%	35.4 MB	207 MB	25.8 MB	21.4 MB	SARS-CoV-2
1714	0c/563c01	3593145	align2ref (433)	COMPLETED	0	2023-12-04 12:33:35.370	7.6s	3.6s	97.3%	60.8 MB	911.2 MB	44.6 MB	37 MB	SARS-CoV-2
1717	73/bd0359	3594460	align2ref (436)	COMPLETED	0	2023-12-04 12:33:39.355	6.7s	2.5s	95.8%	36.5 MB	911.2 MB	28.1 MB	23.4 MB	SARS-CoV-2
1716	65/f7a392	3594406	align2ref (435)	COMPLETED	0	2023-12-04 12:33:39.044	7.3s	3s	96.9%	55.1 MB	210 MB	33.2 MB	27.7 MB	SARS-CoV-2
1718	34/ed90cf	3595266	align2ref (437)	COMPLETED	0	2023-12-04 12:33:42.106	7.1s	2.7s	97.9%	65.5 MB	210 MB	33.4 MB	27.7 MB	SARS-CoV-2
1719	ce/5f64be	3595822	align2ref (438)	COMPLETED	0	2023-12-04 12:33:42.945	9s	4.2s	97.9%	96.5 MB	215.7 MB	52.1 MB	43.2 MB	SARS-CoV-2
1813	4f/101423	3595157	align2ref (532)	COMPLETED	0	2023-12-04 12:33:41.282	11.1s	6.3s	99.0%	125 MB	914.2 MB	87.5 MB	72.7 MB	SARS-CoV-2
2644	0e/76958f	3583089	runPicard (13)	COMPLETED	0	2023-12-04 12:33:03.472	49.2s	41.6s	234.7%	966.2 MB	49.2 GB	65 MB	2.2 MB	SARS-CoV-2
1721	ec/3aaf06	3596641	align2ref (440)	COMPLETED	0	2023-12-04 12:33:46.303	6.4s	2.5s	90.8%	33.9 MB	909.7 MB	25.7 MB	21.3 MB	SARS-CoV-2
1722	dc/08e0dc	3597628	align2ref (441)	COMPLETED	0	2023-12-04 12:33:49.234	4.8s	784ms	95.9%	11.3 MB	140 MB	10.5 MB	8.6 MB	SARS-CoV-2
1720	e4/d39efd	3596533	align2ref (439)	COMPLETED	0	2023-12-04 12:33:46.023	8.4s	4.2s	98.9%	92.1 MB	278.9 MB	51.1 MB	42.6 MB	SARS-CoV-2
1723	dc/5f2bf8	3599097	align2ref (442)	COMPLETED	0	2023-12-04 12:33:51.981	7.7s	2.5s	86.6%	36.2 MB	911.2 MB	27.3 MB	22.6 MB	SARS-CoV-2
1724	f8/315050	3599255	align2ref (443)	COMPLETED	0	2023-12-04 12:33:52.384	7.3s	2.5s	88.7%	35.2 MB	911.2 MB	27.1 MB	22.5 MB	SARS-CoV-2
1725	bc/37b283	3599362	align2ref (444)	COMPLETED	0	2023-12-04 12:33:52.634	7.6s	2.7s	97.7%	74.2 MB	210 MB	37.7 MB	31.4 MB	SARS-CoV-2
1727	7b/bbb081	3599412	align2ref (446)	COMPLETED	0	2023-12-04 12:33:52.705	7.9s	3.1s	97.8%	63.1 MB	210 MB	41.3 MB	34.3 MB	SARS-CoV-2
1729	dc/31be6e	3600111	align2ref (448)	COMPLETED	0	2023-12-04 12:33:54.415	8.1s	2.4s	88.4%	38.2 MB	911.2 MB	29 MB	24.1 MB	SARS-CoV-2
1728	68/fc2e8b	3600059	align2ref (447)	COMPLETED	0	2023-12-04 12:33:54.014	8.5s	2.8s	96.8%	61.1 MB	210 MB	33.3 MB	27.7 MB	SARS-CoV-2
1730	3e/1d1637	3601610	align2ref (449)	COMPLETED	0	2023-12-04 12:33:59.690	8.4s	2.8s	90.5%	60.1 MB	210 MB	33.1 MB	27.4 MB	SARS-CoV-2
1734	fa/ab52cf	3602108	align2ref (453)	COMPLETED	0	2023-12-04 12:34:00.649	7.9s	2.5s	97.5%	37.3 MB	779.7 MB	29 MB	24.2 MB	SARS-CoV-2
1731	85/b6c9da	3601613	align2ref (450)	COMPLETED	0	2023-12-04 12:33:59.700	9.2s	3.3s	88.2%	54.8 MB	911.2 MB	40 MB	33.2 MB	SARS-CoV-2
1732	7c/9fadb9	3601779	align2ref (451)	COMPLETED	0	2023-12-04 12:34:00.275	9.4s	4.1s	92.6%	99.1 MB	216.1 MB	55 MB	45.6 MB	SARS-CoV-2
1738	72/b45291	3602631	align2ref (457)	COMPLETED	0	2023-12-04 12:34:02.554	7.3s	2.3s	92.8%	37.6 MB	911.2 MB	28.8 MB	24 MB	SARS-CoV-2
1736	89/696080	3602577	align2ref (455)	COMPLETED	0	2023-12-04 12:34:02.477	8.2s	3.2s	94.4%	56.6 MB	210 MB	38.7 MB	32.2 MB	SARS-CoV-2
1737	c6/40e929	3604358	align2ref (456)	COMPLETED	0	2023-12-04 12:34:08.568	6.9s	1.9s	95.5%	29.2 MB	207 MB	20.7 MB	17.1 MB	SARS-CoV-2
1832	ff/eba7e9	3604304	align2ref (551)	COMPLETED	0	2023-12-04 12:34:08.142	7.6s	2.6s	94.3%	41.7 MB	911.2 MB	34.2 MB	28.2 MB	SARS-CoV-2
1741	32/c3bc01	3605141	align2ref (460)	COMPLETED	0	2023-12-04 12:34:09.832	6.5s	1.1s	92.4%	3.8 MB	140 MB	13.3 MB	10.9 MB	SARS-CoV-2
1740	b5/b6f7e5	3604900	align2ref (459)	COMPLETED	0	2023-12-04 12:34:09.656	7.9s	2.5s	94.6%	38.4 MB	911.2 MB	30.1 MB	25 MB	SARS-CoV-2
1739	39/f87d03	3604546	align2ref (458)	COMPLETED	0	2023-12-04 12:34:08.904	9.2s	3.3s	97.5%	59.5 MB	911.2 MB	40.6 MB	33.9 MB	SARS-CoV-2
1742	cf/1c9748	3605334	align2ref (461)	COMPLETED	0	2023-12-04 12:34:10.638	7.8s	2.3s	96.3%	38.8 MB	911.2 MB	29.9 MB	24.8 MB	SARS-CoV-2
1744	e9/c18f04	3606612	align2ref (463)	COMPLETED	0	2023-12-04 12:34:15.520	7.6s	2.7s	96.7%	54.9 MB	210 MB	28.6 MB	23.9 MB	SARS-CoV-2
1745	9c/305d60	3606706	align2ref (464)	COMPLETED	0	2023-12-04 12:34:15.770	7.9s	2.7s	97.0%	61.5 MB	210 MB	32.5 MB	27 MB	SARS-CoV-2
1746	9a/1a9987	3607008	align2ref (465)	COMPLETED	0	2023-12-04 12:34:16.349	7.7s	2.5s	96.9%	39.3 MB	911.2 MB	32 MB	26.5 MB	SARS-CoV-2
1747	67/4b2dee	3607544	align2ref (466)	COMPLETED	0	2023-12-04 12:34:17.604	7.4s	2.2s	96.3%	38.8 MB	911.2 MB	29.3 MB	24.3 MB	SARS-CoV-2
1748	e9/cbbd14	3607596	align2ref (467)	COMPLETED	0	2023-12-04 12:34:18.109	7.1s	2.2s	97.1%	37.4 MB	911.2 MB	27.9 MB	23.2 MB	SARS-CoV-2
1749	f1/4ed8e4	3607647	align2ref (468)	COMPLETED	0	2023-12-04 12:34:18.473	7.9s	3.1s	96.9%	72.5 MB	210 MB	42.8 MB	35.5 MB	SARS-CoV-2
1750	89/4d820a	3609166	align2ref (469)	COMPLETED	0	2023-12-04 12:34:23.102	7.3s	2.2s	95.4%	32.9 MB	207 MB	23.8 MB	19.8 MB	SARS-CoV-2
1751	91/e44d7a	3609349	align2ref (470)	COMPLETED	0	2023-12-04 12:34:23.660	7.3s	2.6s	98.1%	61.5 MB	210 MB	31.3 MB	26 MB	SARS-CoV-2
1753	4f/1d03a3	3609419	align2ref (472)	COMPLETED	0	2023-12-04 12:34:24.094	7s	2s	96.0%	30.2 MB	207 MB	20.5 MB	17.1 MB	SARS-CoV-2
1756	15/847514	3610463	align2ref (475)	COMPLETED	0	2023-12-04 12:34:26.360	6.4s	1.6s	94.1%	32.2 MB	207 MB	19.7 MB	16.4 MB	SARS-CoV-2
1755	a9/7cee61	3610117	align2ref (474)	COMPLETED	0	2023-12-04 12:34:25.228	8.1s	2.6s	96.9%	40.9 MB	911.2 MB	31.7 MB	26.4 MB	SARS-CoV-2
1754	54/2e564b	3610066	align2ref (473)	COMPLETED	0	2023-12-04 12:34:25.026	8.5s	2.8s	96.6%	61.6 MB	210 MB	34 MB	28.2 MB	SARS-CoV-2
1759	51/b756cf	3611765	align2ref (478)	COMPLETED	0	2023-12-04 12:34:30.916	6.7s	2.2s	93.7%	30.6 MB	207 MB	22.5 MB	18.7 MB	SARS-CoV-2
1758	09/e18473	3611855	align2ref (477)	COMPLETED	0	2023-12-04 12:34:31.084	6.9s	2.3s	94.1%	32.9 MB	909.7 MB	25.3 MB	20.9 MB	SARS-CoV-2
1757	f2/af33cf	3611604	align2ref (476)	COMPLETED	0	2023-12-04 12:34:30.421	7.7s	2.8s	92.7%	54.7 MB	210 MB	30.5 MB	25.4 MB	SARS-CoV-2
1762	4d/045226	3612558	align2ref (481)	COMPLETED	0	2023-12-04 12:34:33.335	6.6s	2.3s	89.9%	33.7 MB	909.7 MB	25.8 MB	21.4 MB	SARS-CoV-2
1760	18/7e866b	3612505	align2ref (479)	COMPLETED	0	2023-12-04 12:34:32.752	8.5s	3.7s	90.1%	60.7 MB	911.2 MB	44.9 MB	37.4 MB	SARS-CoV-2
1855	d0/9d2287	3612609	align2ref (574)	COMPLETED	0	2023-12-04 12:34:33.545	8.1s	3.9s	100.2%	65.8 MB	781.2 MB	50.5 MB	41.8 MB	SARS-CoV-2
1763	c6/b649cf	3614117	align2ref (482)	COMPLETED	0	2023-12-04 12:34:37.600	6.8s	2.1s	95.9%	31.1 MB	207 MB	21.3 MB	17.8 MB	SARS-CoV-2
1764	ec/d73875	3614275	align2ref (483)	COMPLETED	0	2023-12-04 12:34:37.978	6.6s	2.2s	95.5%	32.6 MB	909.7 MB	23.3 MB	19.4 MB	SARS-CoV-2
1765	a1/93f43b	3614325	align2ref (484)	COMPLETED	0	2023-12-04 12:34:38.123	7.1s	2.3s	95.0%	34 MB	909.7 MB	25.4 MB	21.1 MB	SARS-CoV-2
1766	11/971da7	3615031	align2ref (485)	COMPLETED	0	2023-12-04 12:34:39.900	7.6s	2.9s	97.8%	62.6 MB	210 MB	35.5 MB	29.4 MB	SARS-CoV-2
1861	53/c2332e	3615575	align2ref (580)	COMPLETED	0	2023-12-04 12:34:41.683	5.9s	846ms	97.8%	11.3 MB	140 MB	9.4 MB	7.5 MB	SARS-CoV-2
1768	93/fee440	3615347	align2ref (487)	COMPLETED	0	2023-12-04 12:34:41.299	7.6s	2.6s	96.8%	36 MB	210 MB	28.8 MB	23.9 MB	SARS-CoV-2
3947	a3/31cb15	3617458	getMappedReads (199)	COMPLETED	0	2023-12-04 12:34:47.551	2.8s	466ms	124.8%	24 MB	786.1 MB	7.6 MB	7.7 MB	SARS-CoV-2
1769	96/b5cebf	3616465	align2ref (488)	COMPLETED	0	2023-12-04 12:34:44.389	7.2s	2.5s	95.2%	36.6 MB	911.2 MB	29.2 MB	24.2 MB	SARS-CoV-2
1771	11/51a3b7	3616624	align2ref (490)	COMPLETED	0	2023-12-04 12:34:45.191	7.1s	2.8s	98.3%	61.1 MB	210 MB	31.8 MB	26.4 MB	SARS-CoV-2
1733	be/105926	3616571	align2ref (452)	COMPLETED	0	2023-12-04 12:34:44.608	7.8s	3.2s	97.2%	53.6 MB	210 MB	36.2 MB	30.1 MB	SARS-CoV-2
1772	85/10abae	3618182	align2ref (491)	COMPLETED	0	2023-12-04 12:34:48.943	5.6s	1.3s	92.8%	17.9 MB	909.7 MB	15.3 MB	12.6 MB	SARS-CoV-2
1770	09/563434	3617453	align2ref (489)	COMPLETED	0	2023-12-04 12:34:47.539	7.5s	2.6s	96.2%	36.1 MB	210 MB	28.5 MB	23.7 MB	SARS-CoV-2
1773	63/8c62bc	3618735	align2ref (492)	COMPLETED	0	2023-12-04 12:34:50.402	6.9s	2.8s	95.8%	49.7 MB	210 MB	27.7 MB	23.2 MB	SARS-CoV-2
1774	76/077496	3619216	align2ref (493)	COMPLETED	0	2023-12-04 12:34:51.633	7.4s	2.4s	95.1%	34.6 MB	909.7 MB	27 MB	22.4 MB	SARS-CoV-2
1776	8b/5dfb8b	3619375	align2ref (495)	COMPLETED	0	2023-12-04 12:34:52.271	7s	2.1s	95.4%	31 MB	207 MB	22.5 MB	18.6 MB	SARS-CoV-2
1775	aa/ec4e4b	3619567	align2ref (494)	COMPLETED	0	2023-12-04 12:34:52.443	7.6s	2.9s	96.9%	55.2 MB	210 MB	32.3 MB	26.9 MB	SARS-CoV-2
1777	77/44e43d	3620175	align2ref (496)	COMPLETED	0	2023-12-04 12:34:54.553	7s	2.7s	95.9%	58.1 MB	210 MB	29.9 MB	24.8 MB	SARS-CoV-2
1778	32/be961d	3621105	align2ref (497)	COMPLETED	0	2023-12-04 12:34:57.307	5.6s	1.7s	95.4%	22.3 MB	207 MB	17.8 MB	14.4 MB	SARS-CoV-2
1779	9e/1ad84f	3620280	align2ref (498)	COMPLETED	0	2023-12-04 12:34:55.066	10.3s	6.4s	100.9%	124.9 MB	914.2 MB	87.3 MB	72.6 MB	SARS-CoV-2
1781	70/bb8c53	3621934	align2ref (500)	COMPLETED	0	2023-12-04 12:34:59.301	6.7s	2.1s	96.4%	31.8 MB	207 MB	23.1 MB	19.2 MB	SARS-CoV-2
1782	fa/f15dc5	3622125	align2ref (501)	COMPLETED	0	2023-12-04 12:35:00.025	6.1s	1.6s	93.4%	26.5 MB	207 MB	15.7 MB	13.1 MB	SARS-CoV-2
1780	17/b3cd41	3621760	align2ref (499)	COMPLETED	0	2023-12-04 12:34:59.077	7.2s	2.5s	96.2%	37.5 MB	911.2 MB	29.8 MB	24.7 MB	SARS-CoV-2
1783	b6/7ea521	3622795	align2ref (502)	COMPLETED	0	2023-12-04 12:35:01.599	7.1s	2.8s	97.0%	59.7 MB	210 MB	31.6 MB	26.2 MB	SARS-CoV-2
1784	2e/3a2dbb	3623272	align2ref (503)	COMPLETED	0	2023-12-04 12:35:02.865	7.2s	2.6s	96.3%	49.3 MB	207 MB	25 MB	20.7 MB	SARS-CoV-2
1785	21/62589a	3624280	align2ref (504)	COMPLETED	0	2023-12-04 12:35:06.155	8.2s	3.6s	98.4%	66.5 MB	911.2 MB	51.3 MB	42.3 MB	SARS-CoV-2
1786	0b/a7205d	3624119	align2ref (505)	COMPLETED	0	2023-12-04 12:35:05.395	10.1s	5.3s	99.8%	118.2 MB	781.2 MB	79.4 MB	65.9 MB	SARS-CoV-2
1787	19/993d35	3624228	align2ref (506)	COMPLETED	0	2023-12-04 12:35:05.997	10.1s	5.4s	100.2%	118.6 MB	914.2 MB	79.3 MB	65.8 MB	SARS-CoV-2
1788	30/129870	3625233	align2ref (507)	COMPLETED	0	2023-12-04 12:35:08.719	9.2s	5s	99.8%	112.6 MB	914.2 MB	72.6 MB	60.2 MB	SARS-CoV-2
1789	a2/5d2b78	3625647	align2ref (508)	COMPLETED	0	2023-12-04 12:35:10.022	10.5s	6.6s	99.3%	129.8 MB	914.2 MB	93.9 MB	78 MB	SARS-CoV-2
1790	d5/24680d	3627212	align2ref (509)	COMPLETED	0	2023-12-04 12:35:14.346	6.3s	2.1s	96.4%	37.8 MB	210 MB	28.7 MB	23.6 MB	SARS-CoV-2
1882	2a/7e9674	3624354	align2ref (601)	COMPLETED	0	2023-12-04 12:35:06.239	14.5s	9.6s	104.2%	132.7 MB	920.2 MB	151 MB	125.5 MB	SARS-CoV-2
1888	54/cbb229	3628434	align2ref (607)	COMPLETED	0	2023-12-04 12:35:17.898	5.3s	76ms	83.6%	5.3 MB	206.1 MB	930.7 KB	636.8 KB	SARS-CoV-2
1792	be/9f7284	3627813	align2ref (511)	COMPLETED	0	2023-12-04 12:35:16.095	10.8s	5.5s	101.0%	115.1 MB	914.2 MB	76.3 MB	63.2 MB	SARS-CoV-2
1791	9e/8eaf76	3627758	align2ref (510)	COMPLETED	0	2023-12-04 12:35:15.548	11.7s	7.3s	103.0%	132 MB	920.2 MB	109.2 MB	90.6 MB	SARS-CoV-2
1796	07/d4a1f8	3629418	align2ref (515)	COMPLETED	0	2023-12-04 12:35:20.776	9.4s	4.6s	99.5%	108.8 MB	914.2 MB	67.5 MB	56.1 MB	SARS-CoV-2
1797	5b/f28c56	3630258	align2ref (516)	COMPLETED	0	2023-12-04 12:35:23.187	7.2s	3.3s	95.5%	64.5 MB	911.2 MB	47.1 MB	39 MB	SARS-CoV-2
1794	ea/831c64	3629281	align2ref (513)	COMPLETED	0	2023-12-04 12:35:20.617	11s	6.3s	101.3%	128.8 MB	914.2 MB	92.8 MB	77 MB	SARS-CoV-2
1726	7e/9694e1	3631566	align2ref (445)	COMPLETED	0	2023-12-04 12:35:26.877	6.2s	2.1s	94.6%	33.5 MB	207 MB	23.6 MB	19.7 MB	SARS-CoV-2
1793	df/add275	3629238	align2ref (512)	COMPLETED	0	2023-12-04 12:35:20.564	15.6s	10.9s	103.4%	132.9 MB	920.2 MB	158.3 MB	131.4 MB	SARS-CoV-2
1800	0d/f5640e	3632759	align2ref (519)	COMPLETED	0	2023-12-04 12:35:30.358	7.1s	3.2s	95.7%	61.6 MB	210 MB	44.2 MB	36.5 MB	SARS-CoV-2
1799	86/5ce6c9	3632644	align2ref (518)	COMPLETED	0	2023-12-04 12:35:30.149	7.9s	4.1s	95.3%	101.2 MB	216.8 MB	58 MB	48.1 MB	SARS-CoV-2
1798	05/d1c1bf	3631653	align2ref (517)	COMPLETED	0	2023-12-04 12:35:27.257	10.9s	6.9s	103.0%	131.9 MB	914.2 MB	101.1 MB	83.9 MB	SARS-CoV-2
1801	23/1b6c39	3633405	align2ref (520)	COMPLETED	0	2023-12-04 12:35:31.617	9.6s	5.3s	100.0%	116.2 MB	784.2 MB	77 MB	63.7 MB	SARS-CoV-2
1806	d7/e870b0	3635530	align2ref (525)	COMPLETED	0	2023-12-04 12:35:38.050	5.4s	1.1s	91.6%	4.2 MB	140 MB	12.1 MB	9.8 MB	SARS-CoV-2
1803	fb/beea8b	3634905	align2ref (522)	COMPLETED	0	2023-12-04 12:35:36.179	7.7s	2.5s	96.1%	39.4 MB	911.2 MB	32.4 MB	26.8 MB	SARS-CoV-2
1802	43/b7f9ed	3633838	align2ref (521)	COMPLETED	0	2023-12-04 12:35:33.099	11.7s	7.3s	99.6%	131.7 MB	914.2 MB	104.8 MB	87.1 MB	SARS-CoV-2
1808	05/3030c0	3635631	align2ref (527)	COMPLETED	0	2023-12-04 12:35:38.193	8.8s	4.1s	98.7%	73.2 MB	781.2 MB	58.2 MB	48.3 MB	SARS-CoV-2
1804	4f/a02795	3635351	align2ref (523)	COMPLETED	0	2023-12-04 12:35:37.504	11.3s	6.6s	100.7%	130.9 MB	914.2 MB	95.3 MB	79 MB	SARS-CoV-2
1905	74/b05556	3637500	align2ref (624)	COMPLETED	0	2023-12-04 12:35:43.884	6.1s	2.1s	97.8%	40.8 MB	210 MB	30.1 MB	25.3 MB	SARS-CoV-2
1809	c6/ee714c	3637393	align2ref (528)	COMPLETED	0	2023-12-04 12:35:43.501	7.7s	3.8s	91.7%	60.9 MB	911.2 MB	45.7 MB	37.8 MB	SARS-CoV-2
1807	7e/8a400d	3636493	align2ref (526)	COMPLETED	0	2023-12-04 12:35:41.173	11s	7.1s	101.5%	131.9 MB	914.2 MB	102.3 MB	84.7 MB	SARS-CoV-2
1810	33/d4f5d1	3638061	align2ref (529)	COMPLETED	0	2023-12-04 12:35:44.779	9s	4.6s	99.5%	105.1 MB	914.2 MB	64.1 MB	53 MB	SARS-CoV-2
1811	ed/66da0b	3638653	align2ref (530)	COMPLETED	0	2023-12-04 12:35:47.023	8.8s	4.8s	99.8%	108.1 MB	914.2 MB	66.8 MB	55.4 MB	SARS-CoV-2
1815	48/ba9e51	3640648	align2ref (534)	COMPLETED	0	2023-12-04 12:35:52.157	4.8s	527ms	94.1%	9.4 MB	205.5 MB	7.1 MB	5.8 MB	SARS-CoV-2
1812	9f/dff46f	3639345	align2ref (531)	COMPLETED	0	2023-12-04 12:35:48.791	8.8s	4.7s	99.6%	107.1 MB	914.2 MB	65.6 MB	54.5 MB	SARS-CoV-2
1795	d4/c99076	3639808	align2ref (514)	COMPLETED	0	2023-12-04 12:35:50.003	10s	5.2s	99.8%	114.9 MB	914.2 MB	75.1 MB	62.3 MB	SARS-CoV-2
1814	75/3ceb1a	3640230	align2ref (533)	COMPLETED	0	2023-12-04 12:35:51.218	9.1s	4.7s	99.6%	107.3 MB	914.2 MB	66.4 MB	54.9 MB	SARS-CoV-2
1816	89/b20389	3641133	align2ref (535)	COMPLETED	0	2023-12-04 12:35:53.809	7.2s	2.8s	96.3%	71.6 MB	210 MB	36.5 MB	30.3 MB	SARS-CoV-2
1817	45/034831	3641857	align2ref (536)	COMPLETED	0	2023-12-04 12:35:55.807	9s	5.4s	101.1%	112.2 MB	278.9 MB	72.7 MB	60.1 MB	SARS-CoV-2
1818	3d/f652fb	3642296	align2ref (537)	COMPLETED	0	2023-12-04 12:35:56.982	9.9s	5.6s	101.1%	119.5 MB	914.2 MB	81.9 MB	67.8 MB	SARS-CoV-2
1767	d9/da2632	3643349	align2ref (486)	COMPLETED	0	2023-12-04 12:36:00.309	7.3s	2.8s	94.6%	58.6 MB	210 MB	31.9 MB	26.6 MB	SARS-CoV-2
1819	be/199d62	3642480	align2ref (538)	COMPLETED	0	2023-12-04 12:35:57.631	10s	5.2s	100.2%	114.2 MB	218.3 MB	73.9 MB	61.4 MB	SARS-CoV-2
1820	18/7a9d58	3643296	align2ref (539)	COMPLETED	0	2023-12-04 12:36:00.010	7.9s	3.8s	98.3%	69.5 MB	914.2 MB	53.6 MB	44.5 MB	SARS-CoV-2
1821	c3/c2f40f	3643698	align2ref (540)	COMPLETED	0	2023-12-04 12:36:00.995	8.4s	3.5s	96.9%	62.5 MB	911.2 MB	46.9 MB	38.8 MB	SARS-CoV-2
1822	9d/e91e2c	3644985	align2ref (541)	COMPLETED	0	2023-12-04 12:36:04.770	7.8s	3.1s	96.5%	54.3 MB	210 MB	39.6 MB	32.7 MB	SARS-CoV-2
1824	00/535b40	3645735	align2ref (543)	COMPLETED	0	2023-12-04 12:36:06.901	6.5s	1.6s	88.8%	22.8 MB	207 MB	17.4 MB	14 MB	SARS-CoV-2
1823	62/f51b09	3645855	align2ref (542)	COMPLETED	0	2023-12-04 12:36:07.574	8.7s	4s	99.4%	70 MB	216.2 MB	55.8 MB	46.3 MB	SARS-CoV-2
1828	62/ea8d0f	3646101	align2ref (547)	COMPLETED	0	2023-12-04 12:36:07.921	8.6s	3.9s	99.2%	67.4 MB	781.2 MB	52.9 MB	43.9 MB	SARS-CoV-2
1825	c3/071d11	3645906	align2ref (544)	COMPLETED	0	2023-12-04 12:36:07.659	9.2s	4.5s	99.9%	108.5 MB	914.2 MB	67.2 MB	55.6 MB	SARS-CoV-2
1827	44/e4ffa7	3646743	align2ref (546)	COMPLETED	0	2023-12-04 12:36:09.390	8s	3.3s	96.5%	60.5 MB	911.2 MB	45.3 MB	37.5 MB	SARS-CoV-2
1829	bd/11aa58	3647615	align2ref (548)	COMPLETED	0	2023-12-04 12:36:12.546	7.3s	3.4s	96.3%	64.2 MB	911.2 MB	46.1 MB	38.2 MB	SARS-CoV-2
1830	89/967d21	3648832	align2ref (549)	COMPLETED	0	2023-12-04 12:36:16.265	6s	866ms	96.3%	11 MB	140 MB	9.1 MB	7.4 MB	SARS-CoV-2
1834	03/c39ebf	3649163	align2ref (553)	COMPLETED	0	2023-12-04 12:36:16.890	6.3s	1.5s	92.9%	29.8 MB	207 MB	16.8 MB	13.8 MB	SARS-CoV-2
1831	4a/25e8a7	3648013	align2ref (550)	COMPLETED	0	2023-12-04 12:36:13.416	10.4s	6s	100.5%	121 MB	914.2 MB	82.9 MB	68.7 MB	SARS-CoV-2
1833	4f/b32bdc	3648995	align2ref (552)	COMPLETED	0	2023-12-04 12:36:16.530	7.9s	2.9s	96.3%	63.2 MB	210 MB	36.4 MB	30 MB	SARS-CoV-2
1835	f3/aab8ff	3649497	align2ref (554)	COMPLETED	0	2023-12-04 12:36:17.365	8.1s	3.2s	97.7%	67.1 MB	214.8 MB	49 MB	40.5 MB	SARS-CoV-2
1837	ad/3d036b	3650058	align2ref (556)	COMPLETED	0	2023-12-04 12:36:19.828	6s	1.4s	95.6%	29.4 MB	207 MB	14.7 MB	12.1 MB	SARS-CoV-2
1838	32/19fe62	3651212	align2ref (557)	COMPLETED	0	2023-12-04 12:36:23.148	6.3s	1.6s	96.1%	27.7 MB	207 MB	17.9 MB	14.7 MB	SARS-CoV-2
1839	bd/47e94a	3651670	align2ref (558)	COMPLETED	0	2023-12-04 12:36:23.851	6.8s	2s	96.3%	33.1 MB	207 MB	25.1 MB	20.6 MB	SARS-CoV-2
1840	e3/cee9b6	3651730	align2ref (559)	COMPLETED	0	2023-12-04 12:36:24.386	7.1s	2.2s	96.9%	39.1 MB	210 MB	30.3 MB	25 MB	SARS-CoV-2
1836	6b/5e0493	3650965	align2ref (555)	COMPLETED	0	2023-12-04 12:36:22.285	9.2s	3.8s	96.9%	61.6 MB	781.2 MB	49.2 MB	40.9 MB	SARS-CoV-2
1841	83/51e7d4	3652189	align2ref (560)	COMPLETED	0	2023-12-04 12:36:25.479	10.3s	5.7s	100.9%	119.5 MB	914.2 MB	81.4 MB	67.6 MB	SARS-CoV-2
1843	64/4308d6	3653871	align2ref (562)	COMPLETED	0	2023-12-04 12:36:30.696	6.2s	1.7s	94.0%	33.7 MB	207 MB	23.2 MB	19.1 MB	SARS-CoV-2
1938	91/fe43f4	3653256	align2ref (657)	COMPLETED	0	2023-12-04 12:36:29.437	8.6s	4.6s	101.2%	112.2 MB	914.2 MB	70.6 MB	58.7 MB	SARS-CoV-2
1844	f0/8339bc	3653975	align2ref (563)	COMPLETED	0	2023-12-04 12:36:31.481	7.3s	2.8s	95.7%	73.6 MB	210 MB	37.8 MB	31.2 MB	SARS-CoV-2
1940	bd/c9046f	3654000	align2ref (659)	COMPLETED	0	2023-12-04 12:36:31.515	7.6s	3.3s	98.3%	70.5 MB	911.2 MB	48.4 MB	40 MB	SARS-CoV-2
1842	25/deccee	3652241	align2ref (561)	COMPLETED	0	2023-12-04 12:36:25.814	15.8s	10.7s	103.5%	135.5 MB	920.2 MB	161.7 MB	134.5 MB	SARS-CoV-2
1845	ac/8e2cd3	3655593	align2ref (564)	COMPLETED	0	2023-12-04 12:36:35.788	6.4s	2.4s	96.5%	38.8 MB	911.2 MB	30.6 MB	25.3 MB	SARS-CoV-2
1849	5a/fd9089	3656615	align2ref (568)	COMPLETED	0	2023-12-04 12:36:38.741	6.9s	2.5s	95.8%	40.5 MB	911.2 MB	32.4 MB	26.9 MB	SARS-CoV-2
1846	b7/dcf3ba	3656025	align2ref (565)	COMPLETED	0	2023-12-04 12:36:36.882	9.5s	5.1s	100.9%	110 MB	914.2 MB	69.3 MB	57.4 MB	SARS-CoV-2
1847	38/cd78cf	3656411	align2ref (566)	COMPLETED	0	2023-12-04 12:36:38.039	10.5s	5.2s	100.7%	115 MB	914.2 MB	75 MB	62.4 MB	SARS-CoV-2
1852	2e/d48638	3657676	align2ref (571)	COMPLETED	0	2023-12-04 12:36:42.239	6.4s	2s	95.3%	34 MB	207 MB	24.8 MB	20.5 MB	SARS-CoV-2
1851	2a/4e542f	3657616	align2ref (570)	COMPLETED	0	2023-12-04 12:36:41.599	7.9s	3.2s	97.1%	61 MB	210 MB	43.3 MB	35.7 MB	SARS-CoV-2
1850	a2/784554	3656879	align2ref (569)	COMPLETED	0	2023-12-04 12:36:39.164	11.4s	6.2s	101.4%	129.7 MB	914.2 MB	93 MB	77.3 MB	SARS-CoV-2
1853	b9/4c9d38	3659023	align2ref (572)	COMPLETED	0	2023-12-04 12:36:45.682	6.4s	2.3s	96.8%	34.7 MB	909.7 MB	27 MB	22.1 MB	SARS-CoV-2
1854	f0/b52c4a	3659180	align2ref (573)	COMPLETED	0	2023-12-04 12:36:46.408	8.1s	4.3s	99.5%	98 MB	216.1 MB	53.9 MB	44.7 MB	SARS-CoV-2
1826	ca/2513cb	3659906	align2ref (545)	COMPLETED	0	2023-12-04 12:36:48.666	6s	1.9s	94.4%	31.4 MB	207 MB	23.7 MB	19.5 MB	SARS-CoV-2
1858	8e/8cccbf	3660860	align2ref (577)	COMPLETED	0	2023-12-04 12:36:50.568	5.3s	1s	95.8%	10.7 MB	140 MB	11.8 MB	9.6 MB	SARS-CoV-2
1951	d3/44445b	3659856	align2ref (670)	COMPLETED	0	2023-12-04 12:36:48.568	8.1s	3.9s	100.4%	62.8 MB	911.2 MB	50.6 MB	41.7 MB	SARS-CoV-2
1856	bd/32eeb6	3660522	align2ref (575)	COMPLETED	0	2023-12-04 12:36:49.500	7.5s	3s	96.3%	65.5 MB	210 MB	38.8 MB	31.9 MB	SARS-CoV-2
1859	ad/6e1a0f	3661416	align2ref (578)	COMPLETED	0	2023-12-04 12:36:52.109	7.5s	3.2s	98.3%	60.7 MB	210 MB	41.2 MB	34.1 MB	SARS-CoV-2
1857	2a/49b148	3662180	align2ref (576)	COMPLETED	0	2023-12-04 12:36:54.531	5.7s	1.3s	96.2%	18.2 MB	909.7 MB	14.7 MB	12 MB	SARS-CoV-2
1860	82/fdcac6	3662230	align2ref (579)	COMPLETED	0	2023-12-04 12:36:54.687	6s	1.7s	98.3%	26.1 MB	274.1 MB	19.7 MB	16 MB	SARS-CoV-2
1960	d7/700ff1	3662926	align2ref (679)	COMPLETED	0	2023-12-04 12:36:56.714	7.2s	2.4s	98.2%	33.7 MB	909.7 MB	25.5 MB	21.3 MB	SARS-CoV-2
1862	51/b07f1c	3662807	align2ref (581)	COMPLETED	0	2023-12-04 12:36:55.897	8.8s	3.8s	99.7%	70.9 MB	914.2 MB	54.2 MB	45 MB	SARS-CoV-2
1863	98/eaf9d8	3663019	align2ref (582)	COMPLETED	0	2023-12-04 12:36:56.962	10.6s	5.8s	99.7%	117.9 MB	914.2 MB	78.9 MB	65.5 MB	SARS-CoV-2
1866	d6/cfe3d0	3664038	align2ref (585)	COMPLETED	0	2023-12-04 12:37:00.218	8.8s	4.5s	101.0%	106.3 MB	914.2 MB	64.8 MB	53.7 MB	SARS-CoV-2
1864	5e/a13d4a	3663888	align2ref (583)	COMPLETED	0	2023-12-04 12:36:59.569	10s	5.5s	99.9%	113.6 MB	914.2 MB	74.3 MB	61.5 MB	SARS-CoV-2
1867	fc/b2f870	3664359	align2ref (586)	COMPLETED	0	2023-12-04 12:37:00.686	9.2s	4.9s	101.2%	109.2 MB	914.2 MB	68.3 MB	56.6 MB	SARS-CoV-2
1868	b2/c8087e	3665410	align2ref (587)	COMPLETED	0	2023-12-04 12:37:03.903	8.4s	3.5s	99.8%	66.5 MB	911.2 MB	49.3 MB	40.9 MB	SARS-CoV-2
1869	62/759b2b	3665829	align2ref (588)	COMPLETED	0	2023-12-04 12:37:04.685	8.1s	3.9s	101.0%	69.9 MB	914.2 MB	54.4 MB	45.1 MB	SARS-CoV-2
1871	f1/c38750	3667320	align2ref (590)	COMPLETED	0	2023-12-04 12:37:08.982	5.6s	731ms	96.7%	11.1 MB	140 MB	9.1 MB	7.3 MB	SARS-CoV-2
1870	5f/b5691d	3666686	align2ref (589)	COMPLETED	0	2023-12-04 12:37:07.602	7s	3.1s	96.0%	50 MB	210 MB	33.6 MB	27.8 MB	SARS-CoV-2
1848	6d/7a18a1	3667413	align2ref (567)	COMPLETED	0	2023-12-04 12:37:09.613	6.6s	2s	97.3%	29.9 MB	207 MB	21.5 MB	17.7 MB	SARS-CoV-2
1873	c1/549d62	3667604	align2ref (592)	COMPLETED	0	2023-12-04 12:37:09.930	8.3s	3.6s	95.7%	63.9 MB	911.2 MB	48.2 MB	40 MB	SARS-CoV-2
1877	74/dbf425	3669225	align2ref (596)	COMPLETED	0	2023-12-04 12:37:14.634	4.3s	108ms	95.0%	5.6 MB	206.3 MB	1.5 MB	1.1 MB	SARS-CoV-2
1874	62/e21270	3668344	align2ref (593)	COMPLETED	0	2023-12-04 12:37:12.284	9.1s	4.7s	99.0%	106.6 MB	914.2 MB	65 MB	53.9 MB	SARS-CoV-2
1875	76/ef3a06	3668450	align2ref (594)	COMPLETED	0	2023-12-04 12:37:12.757	11.9s	7.6s	103.6%	131.8 MB	920.2 MB	108.4 MB	90 MB	SARS-CoV-2
1880	b1/395720	3671552	align2ref (599)	COMPLETED	0	2023-12-04 12:37:21.420	3.5s	271ms	93.9%	6.7 MB	204.7 MB	3.6 MB	2.8 MB	SARS-CoV-2
1876	06/8b3924	3669183	align2ref (595)	COMPLETED	0	2023-12-04 12:37:14.583	11.5s	7.2s	104.0%	131.8 MB	914.2 MB	104.5 MB	86.7 MB	SARS-CoV-2
1878	cc/601b73	3669801	align2ref (597)	COMPLETED	0	2023-12-04 12:37:16.220	11.5s	7s	103.4%	131.5 MB	914.2 MB	101.7 MB	84.4 MB	SARS-CoV-2
1976	95/c44108	3670705	align2ref (695)	COMPLETED	0	2023-12-04 12:37:18.944	10s	5.4s	101.2%	109.4 MB	914.2 MB	67.8 MB	56.3 MB	SARS-CoV-2
1879	26/6a2668	3670529	align2ref (598)	COMPLETED	0	2023-12-04 12:37:18.230	10.9s	6.2s	100.2%	131.7 MB	914.2 MB	96.8 MB	80.5 MB	SARS-CoV-2
1884	be/187fa5	3673429	align2ref (603)	COMPLETED	0	2023-12-04 12:37:26.085	6.7s	2s	97.5%	38.3 MB	210 MB	28.2 MB	23.6 MB	SARS-CoV-2
1887	2c/6620e8	3674400	align2ref (606)	COMPLETED	0	2023-12-04 12:37:29.104	7s	2.9s	98.3%	81.2 MB	210 MB	43.4 MB	36 MB	SARS-CoV-2
1889	59/eab857	3675604	align2ref (608)	COMPLETED	0	2023-12-04 12:37:32.763	3.7s	461ms	87.9%	2.8 MB	3.8 MB	6.7 MB	5.5 MB	SARS-CoV-2
1881	94/1ab4f2	3672811	align2ref (600)	COMPLETED	0	2023-12-04 12:37:24.679	12.2s	8.3s	102.6%	131.8 MB	920.2 MB	122.8 MB	102.3 MB	SARS-CoV-2
1885	3f/39fe12	3673879	align2ref (604)	COMPLETED	0	2023-12-04 12:37:27.762	10.3s	5.2s	100.1%	121.6 MB	914.2 MB	83.3 MB	69.3 MB	SARS-CoV-2
1883	d5/3ff74d	3672920	align2ref (602)	COMPLETED	0	2023-12-04 12:37:24.936	13.4s	8.8s	103.7%	131.8 MB	920.2 MB	132.1 MB	109.9 MB	SARS-CoV-2
1886	4d/701005	3674173	align2ref (605)	COMPLETED	0	2023-12-04 12:37:28.934	9.6s	4.9s	101.9%	116.1 MB	914.2 MB	76.8 MB	63.7 MB	SARS-CoV-2
1890	10/07de87	3676685	align2ref (609)	COMPLETED	0	2023-12-04 12:37:36.128	5.3s	51ms	85.3%	2.9 MB	3.8 MB	580.2 KB	344.5 KB	SARS-CoV-2
1891	ec/5e4a8d	3676808	align2ref (610)	COMPLETED	0	2023-12-04 12:37:36.430	5.1s	44ms	78.7%	0	0	395.6 KB	188.4 KB	SARS-CoV-2
1892	f7/e60b2b	3677051	align2ref (611)	COMPLETED	0	2023-12-04 12:37:36.871	5.2s	97ms	96.0%	5.1 MB	206.3 MB	1.2 MB	859.6 KB	SARS-CoV-2
1895	78/13e31d	3677575	align2ref (614)	COMPLETED	0	2023-12-04 12:37:38.492	5.8s	252ms	91.6%	6.9 MB	204.4 MB	3.1 MB	2.4 MB	SARS-CoV-2
1896	9f/88a8f5	3678447	align2ref (615)	COMPLETED	0	2023-12-04 12:37:41.559	4.6s	46ms	76.0%	2.9 MB	3.8 MB	507 KB	283.7 KB	SARS-CoV-2
1894	9a/3943c0	3677526	align2ref (613)	COMPLETED	0	2023-12-04 12:37:38.324	9.3s	4.1s	100.7%	74.1 MB	216.2 MB	59.1 MB	49.1 MB	SARS-CoV-2
1898	11/c6cb97	3680159	align2ref (617)	COMPLETED	0	2023-12-04 12:37:46.180	3.9s	49ms	89.4%	2.9 MB	3.8 MB	547.6 KB	316.6 KB	SARS-CoV-2
1897	81/2c75f3	3678499	align2ref (616)	COMPLETED	0	2023-12-04 12:37:42.089	8.8s	4.3s	99.8%	107.1 MB	914.2 MB	64.1 MB	53.5 MB	SARS-CoV-2
1893	8f/ab034d	3677474	align2ref (612)	COMPLETED	0	2023-12-04 12:37:38.102	12.9s	7.6s	103.2%	131.5 MB	920.2 MB	114.2 MB	95.1 MB	SARS-CoV-2
1872	c5/353cfa	3678399	align2ref (591)	COMPLETED	0	2023-12-04 12:37:41.454	9.5s	4.7s	98.7%	104.6 MB	914.2 MB	63.4 MB	52.4 MB	SARS-CoV-2
1899	9a/359e84	3680695	align2ref (618)	COMPLETED	0	2023-12-04 12:37:47.676	4s	50ms	87.1%	2.9 MB	3.8 MB	424.6 KB	212.2 KB	SARS-CoV-2
1994	47/a3da63	3679412	align2ref (713)	COMPLETED	0	2023-12-04 12:37:44.338	10.1s	5.9s	101.4%	117 MB	914.2 MB	77.8 MB	64.6 MB	SARS-CoV-2
1902	8c/b14689	3682025	align2ref (621)	COMPLETED	0	2023-12-04 12:37:50.999	8s	2.7s	97.7%	61 MB	210 MB	33 MB	27.5 MB	SARS-CoV-2
1903	fa/b23448	3682316	align2ref (622)	COMPLETED	0	2023-12-04 12:37:51.660	9s	4s	98.7%	73.1 MB	781.2 MB	58.7 MB	48.7 MB	SARS-CoV-2
1865	66/613694	3682024	align2ref (584)	COMPLETED	0	2023-12-04 12:37:50.986	9.8s	4.2s	101.1%	103.8 MB	216.8 MB	61.5 MB	50.9 MB	SARS-CoV-2
1901	34/d13c20	3681903	align2ref (620)	COMPLETED	0	2023-12-04 12:37:50.897	11.1s	6s	101.9%	128.9 MB	914.2 MB	92.1 MB	76.6 MB	SARS-CoV-2
1900	af/550d33	3681576	align2ref (619)	COMPLETED	0	2023-12-04 12:37:50.055	12.7s	8.4s	104.0%	131.5 MB	920.2 MB	128.9 MB	107.2 MB	SARS-CoV-2
1906	13/acac43	3682966	align2ref (625)	COMPLETED	0	2023-12-04 12:37:54.397	10.1s	6.3s	103.1%	132 MB	914.2 MB	99.6 MB	82.8 MB	SARS-CoV-2
1911	77/5a4ae2	3685897	align2ref (630)	COMPLETED	0	2023-12-04 12:38:02.735	5.2s	918ms	98.8%	11.1 MB	140 MB	14 MB	11.6 MB	SARS-CoV-2
1909	22/a9ab8b	3685213	align2ref (628)	COMPLETED	0	2023-12-04 12:38:00.806	7.4s	2.9s	97.4%	71.8 MB	210 MB	40.1 MB	33.5 MB	SARS-CoV-2
1908	ef/09fe59	3685162	align2ref (627)	COMPLETED	0	2023-12-04 12:38:00.634	7.8s	3.4s	100.8%	68.5 MB	911.2 MB	50.4 MB	42.2 MB	SARS-CoV-2
1907	a8/83d3b2	3684600	align2ref (626)	COMPLETED	0	2023-12-04 12:37:58.971	9.6s	5.5s	103.2%	121.3 MB	914.2 MB	82.7 MB	68.7 MB	SARS-CoV-2
1910	8c/3c3843	3685786	align2ref (629)	COMPLETED	0	2023-12-04 12:38:01.986	7.6s	3s	98.4%	78.2 MB	210 MB	42.8 MB	35.6 MB	SARS-CoV-2
1914	2e/e35fae	3687763	align2ref (633)	COMPLETED	0	2023-12-04 12:38:08.228	5.8s	1.3s	96.2%	20.4 MB	909.7 MB	17.5 MB	14.5 MB	SARS-CoV-2
1917	91/9b13d9	3688548	align2ref (636)	COMPLETED	0	2023-12-04 12:38:09.636	4.7s	126ms	83.1%	5.5 MB	206.3 MB	1.6 MB	1.2 MB	SARS-CoV-2
1916	7f/93cc1c	3687869	align2ref (635)	COMPLETED	0	2023-12-04 12:38:08.536	6.1s	1.3s	97.7%	22.1 MB	909.7 MB	19.7 MB	16.4 MB	SARS-CoV-2
1912	db/c6a1c2	3686592	align2ref (631)	COMPLETED	0	2023-12-04 12:38:04.533	10.5s	6.3s	102.8%	128.8 MB	914.2 MB	93 MB	77.1 MB	SARS-CoV-2
1913	94/06d003	3687575	align2ref (632)	COMPLETED	0	2023-12-04 12:38:07.911	10.3s	5.4s	100.5%	119.7 MB	914.2 MB	81.5 MB	67.5 MB	SARS-CoV-2
1915	b4/ba03ec	3687817	align2ref (634)	COMPLETED	0	2023-12-04 12:38:08.417	10.8s	6.2s	101.6%	116.5 MB	914.2 MB	76.6 MB	63.9 MB	SARS-CoV-2
1919	e3/5fa505	3689809	align2ref (638)	COMPLETED	0	2023-12-04 12:38:14.076	6.5s	2s	98.3%	40.7 MB	210 MB	30.5 MB	25.4 MB	SARS-CoV-2
1921	44/11a254	3690008	align2ref (640)	COMPLETED	0	2023-12-04 12:38:14.637	6.7s	2.1s	97.6%	40.3 MB	210 MB	30.5 MB	25.5 MB	SARS-CoV-2
1923	12/e1548f	3691232	align2ref (642)	COMPLETED	0	2023-12-04 12:38:18.229	6.1s	2s	97.9%	38.8 MB	210 MB	28.4 MB	23.7 MB	SARS-CoV-2
1920	26/195df4	3689863	align2ref (639)	COMPLETED	0	2023-12-04 12:38:14.295	10.3s	5.8s	102.1%	123.1 MB	914.2 MB	85.4 MB	71.1 MB	SARS-CoV-2
1924	02/b7aa74	3691760	align2ref (643)	COMPLETED	0	2023-12-04 12:38:19.234	6.8s	2.9s	98.6%	79.6 MB	210 MB	44.6 MB	37.2 MB	SARS-CoV-2
1922	77/6c8b67	3690385	align2ref (641)	COMPLETED	0	2023-12-04 12:38:15.067	13.6s	8.6s	103.5%	131.5 MB	920.2 MB	129.8 MB	108 MB	SARS-CoV-2
1927	9f/0e67da	3692384	align2ref (646)	COMPLETED	0	2023-12-04 12:38:21.328	10.8s	5.1s	93.2%	110.6 MB	914.2 MB	69.7 MB	57.9 MB	SARS-CoV-2
1925	9f/93b292	3692176	align2ref (644)	COMPLETED	0	2023-12-04 12:38:20.585	11.6s	6.5s	87.9%	120.6 MB	914.2 MB	82.5 MB	68.3 MB	SARS-CoV-2
1928	d0/ddc7a4	3693374	align2ref (647)	COMPLETED	0	2023-12-04 12:38:24.632	7.9s	2.4s	70.8%	33.5 MB	909.7 MB	24.2 MB	20.1 MB	SARS-CoV-2
1926	09/b9eea8	3693319	align2ref (645)	COMPLETED	0	2023-12-04 12:38:24.297	8.3s	2.5s	84.5%	42.1 MB	911.2 MB	32.6 MB	27.1 MB	SARS-CoV-2
1929	42/0dc8b6	3693869	align2ref (648)	COMPLETED	0	2023-12-04 12:38:26.078	9.7s	4.8s	101.7%	113.8 MB	914.2 MB	72.5 MB	60.4 MB	SARS-CoV-2
1930	80/89eea5	3694667	align2ref (649)	COMPLETED	0	2023-12-04 12:38:28.628	9.9s	6.5s	95.7%	125.8 MB	914.2 MB	89.3 MB	74 MB	SARS-CoV-2
1932	f6/a7664a	3696079	align2ref (651)	COMPLETED	0	2023-12-04 12:38:32.532	7.4s	2.9s	97.8%	79.8 MB	210 MB	44.4 MB	37 MB	SARS-CoV-2
1935	df/66fe7f	3697216	align2ref (654)	COMPLETED	0	2023-12-04 12:38:35.817	5s	1.4s	98.7%	30.6 MB	207 MB	16.3 MB	13.5 MB	SARS-CoV-2
1934	c4/0fe7ca	3696128	align2ref (653)	COMPLETED	0	2023-12-04 12:38:32.646	8.7s	4s	101.0%	76.8 MB	784.2 MB	60.6 MB	50.2 MB	SARS-CoV-2
1933	ed/41747b	3695973	align2ref (652)	COMPLETED	0	2023-12-04 12:38:32.170	9.4s	4.9s	101.8%	116.3 MB	914.2 MB	76.4 MB	63.5 MB	SARS-CoV-2
1931	a3/d79aa3	3695866	align2ref (650)	COMPLETED	0	2023-12-04 12:38:32.084	11.9s	7.1s	102.6%	131.5 MB	920.2 MB	111.6 MB	93.1 MB	SARS-CoV-2
1904	29/5dc5b3	3698310	align2ref (623)	COMPLETED	0	2023-12-04 12:38:38.540	8.7s	4.9s	102.0%	111.9 MB	914.2 MB	71.7 MB	59.4 MB	SARS-CoV-2
1939	41/596572	3699193	align2ref (658)	COMPLETED	0	2023-12-04 12:38:41.363	6.5s	994ms	96.2%	10.8 MB	140 MB	14 MB	11.5 MB	SARS-CoV-2
1937	d2/659e66	3698808	align2ref (656)	COMPLETED	0	2023-12-04 12:38:39.958	8.4s	3.7s	98.5%	55 MB	781.2 MB	38.2 MB	32 MB	SARS-CoV-2
1942	96/dd5ac0	3700035	align2ref (661)	COMPLETED	0	2023-12-04 12:38:43.967	7.2s	2.8s	92.7%	59.2 MB	210 MB	30.2 MB	25.2 MB	SARS-CoV-2
1941	f5/75d4c7	3699357	align2ref (660)	COMPLETED	0	2023-12-04 12:38:41.584	10.9s	5.4s	101.6%	118.3 MB	914.2 MB	78.8 MB	65.4 MB	SARS-CoV-2
1936	6d/760bda	3699040	align2ref (655)	COMPLETED	0	2023-12-04 12:38:40.803	12.7s	8.1s	102.9%	131.7 MB	920.2 MB	118.6 MB	98.6 MB	SARS-CoV-2
1944	5c/c35614	3701476	align2ref (663)	COMPLETED	0	2023-12-04 12:38:48.373	6s	2s	98.5%	30.4 MB	207 MB	21.6 MB	17.9 MB	SARS-CoV-2
2037	64/5c6ff8	3701311	align2ref (756)	COMPLETED	0	2023-12-04 12:38:47.888	6.5s	2.4s	97.7%	37.6 MB	911.2 MB	28.9 MB	23.9 MB	SARS-CoV-2
1943	f6/9846b6	3701005	align2ref (662)	COMPLETED	0	2023-12-04 12:38:47.268	8.7s	4.2s	100.5%	99.1 MB	216.1 MB	54.7 MB	45.5 MB	SARS-CoV-2
1945	25/0f9ccb	3702392	align2ref (664)	COMPLETED	0	2023-12-04 12:38:51.177	7.3s	3.6s	92.2%	56.7 MB	911.2 MB	41.5 MB	34.4 MB	SARS-CoV-2
1947	6a/7d4631	3703383	align2ref (666)	COMPLETED	0	2023-12-04 12:38:53.514	6.7s	2s	98.7%	31.3 MB	207 MB	21.9 MB	18.2 MB	SARS-CoV-2
1950	3c/94d41b	3704064	align2ref (669)	COMPLETED	0	2023-12-04 12:38:55.953	4.8s	43ms	99.0%	2.9 MB	3.8 MB	532 KB	310.1 KB	SARS-CoV-2
1948	05/1746f8	3703763	align2ref (667)	COMPLETED	0	2023-12-04 12:38:54.389	7.7s	2.9s	98.6%	75.3 MB	210 MB	39.1 MB	32.3 MB	SARS-CoV-2
1946	5a/cebfff	3703006	align2ref (665)	COMPLETED	0	2023-12-04 12:38:52.474	10.8s	6.2s	102.2%	126.1 MB	914.2 MB	87.5 MB	72.8 MB	SARS-CoV-2
1952	c2/fe0cd4	3705513	align2ref (671)	COMPLETED	0	2023-12-04 12:39:00.224	5.2s	76ms	84.6%	5.4 MB	206.3 MB	980.1 KB	687 KB	SARS-CoV-2
1949	3b/5f56cb	3704996	align2ref (668)	COMPLETED	0	2023-12-04 12:38:58.499	7.4s	3.2s	98.3%	50.1 MB	210 MB	34.4 MB	28.6 MB	SARS-CoV-2
1955	04/eca1e2	3706914	align2ref (674)	COMPLETED	0	2023-12-04 12:39:03.304	5.8s	1.1s	97.6%	10.9 MB	140 MB	11.1 MB	9.1 MB	SARS-CoV-2
1953	fe/f0b7e2	3705736	align2ref (672)	COMPLETED	0	2023-12-04 12:39:00.740	9.4s	4.2s	98.6%	94.6 MB	278.9 MB	50.4 MB	41.9 MB	SARS-CoV-2
2050	bc/da5a2f	3707674	align2ref (769)	COMPLETED	0	2023-12-04 12:39:05.456	4.9s	20ms	75.3%	0	0	135.3 KB	897 B	SARS-CoV-2
1954	47/11205d	3706323	align2ref (673)	COMPLETED	0	2023-12-04 12:39:02.103	9.6s	4s	100.4%	68 MB	215.5 MB	53.2 MB	44.2 MB	SARS-CoV-2
5045	ac/8336ef	3703767	coveragePlot (356)	COMPLETED	0	2023-12-04 12:38:54.400	17.5s	10.5s	248.8%	498 MB	11.5 GB	119.7 MB	16.6 MB	SARS-CoV-2
1956	3e/92eeaf	3707805	align2ref (675)	COMPLETED	0	2023-12-04 12:39:05.939	6.8s	2.4s	98.1%	40 MB	911.2 MB	31.2 MB	25.9 MB	SARS-CoV-2
1918	cb/072df3	3709215	align2ref (637)	COMPLETED	0	2023-12-04 12:39:09.067	8.4s	4.7s	101.6%	109.6 MB	914.2 MB	67.5 MB	56.3 MB	SARS-CoV-2
1962	28/0a98a6	3710650	align2ref (681)	COMPLETED	0	2023-12-04 12:39:12.791	6.4s	2s	97.6%	40 MB	210 MB	29.7 MB	24.6 MB	SARS-CoV-2
1958	4d/8007d9	3709779	align2ref (677)	COMPLETED	0	2023-12-04 12:39:10.360	10s	4.8s	96.5%	104.9 MB	914.2 MB	61.9 MB	51.5 MB	SARS-CoV-2
1957	30/7507e7	3709727	align2ref (676)	COMPLETED	0	2023-12-04 12:39:10.183	10.2s	5.1s	101.2%	109.4 MB	914.2 MB	68 MB	56.5 MB	SARS-CoV-2
1961	34/39ce1e	3710317	align2ref (680)	COMPLETED	0	2023-12-04 12:39:11.916	9s	3.7s	97.8%	64.1 MB	911.2 MB	46.2 MB	38.4 MB	SARS-CoV-2
1959	5f/8353b3	3710250	align2ref (678)	COMPLETED	0	2023-12-04 12:39:11.686	9.8s	4.8s	100.8%	110.2 MB	914.2 MB	68.6 MB	57 MB	SARS-CoV-2
1963	5c/e7f0f2	3712037	align2ref (682)	COMPLETED	0	2023-12-04 12:39:17.485	6.7s	2.8s	95.9%	50.1 MB	210 MB	27.8 MB	23.1 MB	SARS-CoV-2
1964	ad/f3c69b	3712689	align2ref (683)	COMPLETED	0	2023-12-04 12:39:19.225	8.2s	4.3s	98.6%	97.2 MB	216.1 MB	52.5 MB	43.5 MB	SARS-CoV-2
1965	58/17b83f	3713134	align2ref (684)	COMPLETED	0	2023-12-04 12:39:20.385	7.3s	2s	98.8%	31.4 MB	207 MB	21.4 MB	17.9 MB	SARS-CoV-2
1969	03/be99fc	3714201	align2ref (688)	COMPLETED	0	2023-12-04 12:39:24.210	5.1s	1.3s	95.5%	30.9 MB	207 MB	15 MB	12.4 MB	SARS-CoV-2
1967	fa/682a2e	3713253	align2ref (686)	COMPLETED	0	2023-12-04 12:39:20.886	8.8s	3.5s	98.7%	63 MB	911.2 MB	45.2 MB	37.5 MB	SARS-CoV-2
1966	14/eba7c4	3713151	align2ref (685)	COMPLETED	0	2023-12-04 12:39:20.409	9.5s	3.8s	100.9%	71.6 MB	914.2 MB	54.9 MB	45.5 MB	SARS-CoV-2
1968	df/c02832	3713636	align2ref (687)	COMPLETED	0	2023-12-04 12:39:21.464	9.1s	4.2s	96.9%	85.5 MB	210 MB	47.3 MB	39.4 MB	SARS-CoV-2
1970	22/d864b1	3715422	align2ref (689)	COMPLETED	0	2023-12-04 12:39:27.410	7.8s	3.7s	85.1%	51.7 MB	911.2 MB	35.2 MB	29.2 MB	SARS-CoV-2
1972	fa/89b4c1	3716022	align2ref (691)	COMPLETED	0	2023-12-04 12:39:29.319	7s	2.4s	98.0%	37.9 MB	911.2 MB	29.3 MB	24.3 MB	SARS-CoV-2
1973	87/9ee030	3716243	align2ref (692)	COMPLETED	0	2023-12-04 12:39:29.929	7.3s	1.8s	97.5%	29.9 MB	207 MB	20.2 MB	16.8 MB	SARS-CoV-2
1971	14/797836	3715528	align2ref (690)	COMPLETED	0	2023-12-04 12:39:27.684	11.3s	4.8s	99.4%	102.6 MB	914.2 MB	60.2 MB	50 MB	SARS-CoV-2
2071	37/ec3b5c	3717821	align2ref (790)	COMPLETED	0	2023-12-04 12:39:35.181	4.2s	17ms	83.8%	0	0	135.3 KB	904 B	SARS-CoV-2
1975	d0/58f3f5	3716456	align2ref (694)	COMPLETED	0	2023-12-04 12:39:30.542	9.2s	3.5s	98.2%	61.6 MB	911.2 MB	44 MB	36.5 MB	SARS-CoV-2
1974	9a/0f2d52	3716192	align2ref (693)	COMPLETED	0	2023-12-04 12:39:29.701	11.4s	5.8s	101.8%	125.1 MB	914.2 MB	86.3 MB	71.9 MB	SARS-CoV-2
1978	44/06c680	3718558	align2ref (697)	COMPLETED	0	2023-12-04 12:39:37.223	7.3s	2.7s	93.6%	40.5 MB	210 MB	33.7 MB	28 MB	SARS-CoV-2
1977	d6/1f730f	3718371	align2ref (696)	COMPLETED	0	2023-12-04 12:39:36.354	10.2s	5s	99.0%	105.1 MB	914.2 MB	62.7 MB	52.1 MB	SARS-CoV-2
1979	31/502997	3719212	align2ref (698)	COMPLETED	0	2023-12-04 12:39:39.033	11s	6.1s	102.5%	123.1 MB	914.2 MB	85 MB	70.6 MB	SARS-CoV-2
1982	88/a4e96b	3720062	align2ref (701)	COMPLETED	0	2023-12-04 12:39:41.131	9.6s	4.8s	100.7%	107.6 MB	914.2 MB	65.5 MB	54.4 MB	SARS-CoV-2
1980	63/397218	3719262	align2ref (699)	COMPLETED	0	2023-12-04 12:39:39.413	11.6s	6.7s	102.6%	132.1 MB	914.2 MB	98.6 MB	82 MB	SARS-CoV-2
1981	26/1d8b4d	3719366	align2ref (700)	COMPLETED	0	2023-12-04 12:39:39.785	11.2s	6.2s	101.5%	127.5 MB	914.2 MB	90.1 MB	74.8 MB	SARS-CoV-2
1984	fa/c6d03d	3721666	align2ref (703)	COMPLETED	0	2023-12-04 12:39:46.527	8s	4.3s	95.9%	78.6 MB	210 MB	43.5 MB	36.5 MB	SARS-CoV-2
1983	2f/1a3904	3720973	align2ref (702)	COMPLETED	0	2023-12-04 12:39:44.564	10.4s	6.8s	103.3%	132.1 MB	914.2 MB	99.5 MB	82.8 MB	SARS-CoV-2
1986	2c/ad2b29	3723058	align2ref (705)	COMPLETED	0	2023-12-04 12:39:50.693	6.3s	1.5s	94.6%	31.7 MB	207 MB	18.3 MB	15.1 MB	SARS-CoV-2
1988	07/f5a146	3723248	align2ref (707)	COMPLETED	0	2023-12-04 12:39:50.982	7s	1.9s	98.1%	28.9 MB	207 MB	21.1 MB	17.3 MB	SARS-CoV-2
1989	e2/58c174	3723263	align2ref (708)	COMPLETED	0	2023-12-04 12:39:51.004	9.1s	4.2s	98.9%	99.1 MB	216.8 MB	55.4 MB	45.9 MB	SARS-CoV-2
1985	e5/93e935	3722884	align2ref (704)	COMPLETED	0	2023-12-04 12:39:49.999	11.4s	6.2s	100.5%	125.1 MB	914.2 MB	87.2 MB	72.3 MB	SARS-CoV-2
1990	99/bafac7	3724271	align2ref (709)	COMPLETED	0	2023-12-04 12:39:54.511	8.3s	4s	97.3%	67.6 MB	914.2 MB	53.5 MB	44.2 MB	SARS-CoV-2
[truncated: 23,579 more rows]
