# Supplementary material for: ViralFlow v1.0—a computational workflow for streamlining viral genomic surveillance
Source: NAR Genom Bioinform. 2024 May 25;6(2):lqae056. doi: 10.1093/nargab/lqae056 (PMC11127631; doi:10.1093/nargab/lqae056)
Supplement: lqae056_Supplemental_Files [file lqae056_supplemental_files.zip › Supplementary table 5.xlsx]

## Sheet: Planilha1
Supplementary table 5. Comparison of Viralflow 1.0.0 with the previous version and alternative pipelines.
	Pipelines
	ViralFlow 0.0.6	ViralFlow 1.0.0	V-pipe	nf-core/viralrecon	HAVoC	ViReflow	TRACESPipe	QVG
Reproducibility
Automatic installation of software dependencies	Linux, Mac	Linux, Mac	Linux, Mac, Windows	Linux, Mac, Windows	Linux	Linux, Mac	Linux, Mac, Windows	Linux
Container Services	Docker	Singularity	Docker	Docker, Singularity	None	Docker	None	Docker
Scalability
Dynamic cluster resource allocation	Yes	Yes	Yes	Yes	Yes	Yes	Yes	Yes
Applicable for general viruses	SARS-CoV-2 only	All viruses	HIV and SARS-CoV-2	SARS-CoV-2 only	SARS-CoV-2 only	SARS-CoV-2 only	All viruses	All viruses
Transparency
Open source	Yes	Yes	Yes	Yes	Yes	Yes	Yes	Yes
Documentation	Yes	Yes	Yes	Yes	Yes	Yes	Yes	Yes
Tutorials and examples	Yes	Yes	Yes	Yes	Yes	Yes	Yes	Yes
Functionalities
Workflow tool	Python script	Nextflow	Snakemake	Nextflow	Bash script	Reflow	None	None
Supported read trimmers	Fastp	Fastp	PRINSEQ	Fastp	Fastp, Trimmonatic	Fastp, iVar Trim, PRINSEQ, pTrimmer	FALCON-meta	Fastp
Supported read mappers	BWA-MEM	BWA-MEM	BWA-MEM	Bowtie 2	Bowtie2, BWA-MEM	Bowtie2, BWA-MEM, HISAT2, Minimap2	Bowtie2	BWA-MEM
Consensus sequence generation	Samtools, iVar	Samtools, iVar	Samtools, bctools	iVar	iVar	iVar	Bcftools, IGV	Samtools, sambamba
Supported variant callers	iVar	iVar	LoFreq	iVar	LoFreq	FreeBayes, iVar, LoFreq	None	None
Supported variant anotation	None	Freebayes, SnpEff	None	SnpEff, SnpSift	None	None	None	Freebayes, Bcftools
Supported viral lineage assignment tools	Pangolin	Pangolin	None	Pangolin	Pangolin	Pangolin, VirStrain	None	Pangolin
